# Supplementary material for: A comprehensive atlas of fetal splicing patterns in the brain of adult myotonic dystrophy type 1 patients
Source: NAR Genom Bioinform. 2022 Mar 8;4(1):lqac016. doi: 10.1093/nargab/lqac016 (PMC8903011; doi:10.1093/nargab/lqac016)
Supplement: lqac016_Supplemental_Files [file lqac016_supplemental_files.zip]

Archive with 2 entries (2 files):
- Supplemental_Tables.xlsx
- SupplFigures_complete.pdf
