# Supplementary material for: A comprehensive atlas of fetal splicing patterns in the brain of adult myotonic dystrophy type 1 patients
Source: NAR Genom Bioinform. 2022 Mar 8;4(1):lqac016. doi: 10.1093/nargab/lqac016 (PMC8903011; doi:10.1093/nargab/lqac016)
Supplement: lqac016_Supplemental_Files [file lqac016_supplemental_files.zip › Supplemental_Tables.xlsx]

## Sheet: Supplemental Table 1
SE.event,MISO.eventID,group,mean.psi.dorsolateral,mean.psi.medial,mean.psi.orbital,mean.psi.ventrolateral,p.value,p.value.FDR
MTSS1L,chr16:70679630:70679704:-@chr16:70679315:70679323:-@chr16:70678252:70678409:-,Prenatal,0.468125,0.4625,0.427857142857143,0.471333333333333,0.510271613293681,0.999722392718333
MTSS1L,chr16:70679630:70679704:-@chr16:70679315:70679323:-@chr16:70678252:70678409:-,Postnatal,0.694736842105263,0.690526315789474,0.708421052631579,0.704285714285714,0.787695723755302,0.999722392718333
MBNL1,chr3:152445282:152445539:+@chr3:152446704:152446757:+@chr3:152447620:152447773:+,Prenatal,0.736875,0.749375,0.737142857142857,0.789333333333333,0.779840338138311,0.999722392718333
MBNL1,chr3:152445282:152445539:+@chr3:152446704:152446757:+@chr3:152447620:152447773:+,Postnatal,0.435263157894737,0.501052631578947,0.442105263157895,0.453809523809524,0.434085015234691,0.999722392718333
GOLGA2,chr9:128273850:128273972:-@chr9:128272785:128272865:-@chr9:128268420:128268524:-,Prenatal,0.115,0.1075,0.141428571428571,0.139333333333333,0.424201814955028,0.999722392718333
GOLGA2,chr9:128273850:128273972:-@chr9:128272785:128272865:-@chr9:128268420:128268524:-,Postnatal,0.72421052631579,0.76421052631579,0.751578947368421,0.7,0.971470218294743,0.999722392718333
PPHLN1,chr12:42374863:42375074:+@chr12:42384940:42384996:+@chr12:42387456:42387535:+,Prenatal,0.075,0.080625,0.0964285714285714,0.088,0.816150087539104,0.999722392718333
PPHLN1,chr12:42374863:42375074:+@chr12:42384940:42384996:+@chr12:42387456:42387535:+,Postnatal,0.418421052631579,0.455789473684211,0.432105263157895,0.413333333333333,0.670196949292899,0.999722392718333
MBNL2a,chr13:97346804:97347067:+@chr13:97356796:97356849:+@chr13:97357482:97357635:+,Prenatal,0.675,0.701875,0.671428571428571,0.704666666666667,0.706725246802935,0.999722392718333
MBNL2a,chr13:97346804:97347067:+@chr13:97356796:97356849:+@chr13:97357482:97357635:+,Postnatal,0.376842105263158,0.317368421052632,0.316842105263158,0.310952380952381,0.75855890443437,0.999722392718333
NRCAM,chr7:108168277:108168402:-@chr7:108166921:108167073:-@chr7:108160361:108160492:-,Prenatal,0.171875,0.145625,0.135,0.168666666666667,0.32716861832054,0.999722392718333
NRCAM,chr7:108168277:108168402:-@chr7:108166921:108167073:-@chr7:108160361:108160492:-,Postnatal,0.442105263157895,0.417894736842105,0.441052631578947,0.445714285714286,0.875400624415231,0.999722392718333
GABRG2,chr5:162149108:162149313:+@chr5:162151730:162151753:+@chr5:162153093:162155515:+,Prenatal,0.0475,0.0525,0.05,0.046,0.98331940717068,0.999722392718333
GABRG2,chr5:162149108:162149313:+@chr5:162151730:162151753:+@chr5:162153093:162155515:+,Postnatal,0.391052631578947,0.350526315789474,0.363157894736842,0.37047619047619,0.915295094326089,0.999722392718333
TJP1,chr15:29720358:29720708:-@chr15:29719777:29720016:-@chr15:29718266:29719138:-,Prenatal,0.14875,0.155,0.134285714285714,0.151333333333333,0.888280749412545,0.999722392718333
TJP1,chr15:29720358:29720708:-@chr15:29719777:29720016:-@chr15:29718266:29719138:-,Postnatal,0.516842105263158,0.523684210526316,0.537894736842105,0.525714285714286,0.90529242831159,0.999722392718333
DCLK1,chr13:35793366:35793479:-@chr13:35788212:35788285:-@chr13:35768652:35774699:-,Prenatal,0.0475,0.049375,0.0442857142857143,0.048,0.957070838669068,0.999722392718333
DCLK1,chr13:35793366:35793479:-@chr13:35788212:35788285:-@chr13:35768652:35774699:-,Postnatal,0.479473684210526,0.507368421052632,0.433157894736842,0.467619047619048,0.415630265604498,0.999722392718333
LRRFIP2,chr3:37094792:37094908:-@chr3:37091467:37091538:-@chr3:37083636:37083806:-,Prenatal,0.2025,0.23375,0.229285714285714,0.222666666666667,0.771988884017842,0.999722392718333
LRRFIP2,chr3:37094792:37094908:-@chr3:37091467:37091538:-@chr3:37083636:37083806:-,Postnatal,0.75,0.647368421052632,0.76421052631579,0.709047619047619,0.221280845634677,0.999722392718333
DLGAP1,chr18:3729135:3729375:-@chr18:3656084:3656113:-@chr18:3581875:3582248:-,Prenatal,0.03375,0.031875,0.0278571428571429,0.0246666666666667,0.591180973697023,0.999722392718333
DLGAP1,chr18:3729135:3729375:-@chr18:3656084:3656113:-@chr18:3581875:3582248:-,Postnatal,0.481052631578947,0.464736842105263,0.471578947368421,0.474761904761905,0.943028911071825,0.999722392718333
ADD1,chr4:2926014:2926112:+@chr4:2926642:2926675:+@chr4:2928171:2930073:+,Prenatal,0.84125,0.775,0.798571428571429,0.869333333333333,0.176157189648172,0.999722392718333
ADD1,chr4:2926014:2926112:+@chr4:2926642:2926675:+@chr4:2928171:2930073:+,Postnatal,0.306842105263158,0.297894736842105,0.323157894736842,0.303809523809524,0.692794717390376,0.999722392718333
SORBS1c,chr10:95381685:95381799:-@chr10:95375973:95376056:-@chr10:95367650:95367699:-,Prenatal,0.25,0.28375,0.256428571428571,0.292,0.418959705688753,0.999722392718333
SORBS1c,chr10:95381685:95381799:-@chr10:95375973:95376056:-@chr10:95367650:95367699:-,Postnatal,0.756842105263158,0.709473684210526,0.752631578947368,0.716190476190476,0.310178811950937,0.999722392718333
PACRGL,chr4:20700459:20700706:+@chr4:20702141:20702221:+@chr4:20704466:20704533:+,Prenatal,0.299375,0.374375,0.372857142857143,0.378666666666667,0.414049102592276,0.999722392718333
PACRGL,chr4:20700459:20700706:+@chr4:20702141:20702221:+@chr4:20704466:20704533:+,Postnatal,0.574736842105263,0.645263157894737,0.601578947368421,0.587142857142857,0.747939204858572,0.999722392718333
TCF3,chr19:1615686:1615821:-@chr19:1615285:1615485:-@chr19:1612207:1612433:-,Prenatal,0.789375,0.75125,0.765,0.792,0.741285494117776,0.999722392718333
TCF3,chr19:1615686:1615821:-@chr19:1615285:1615485:-@chr19:1612207:1612433:-,Postnatal,0.433684210526316,0.443157894736842,0.405263157894737,0.381904761904762,0.589864407707876,0.999722392718333
PALLD,chr4:168924945:168925078:+@chr4:168925233:168925278:+@chr4:168926213:168928457:+,Prenatal,0.083125,0.089375,0.0892857142857143,0.0853333333333333,0.999722392718333,0.999722392718333
PALLD,chr4:168924945:168925078:+@chr4:168925233:168925278:+@chr4:168926213:168928457:+,Postnatal,0.348947368421053,0.348421052631579,0.326315789473684,0.325714285714286,0.908277816570029,0.999722392718333
CSNK1D,chr17:82248875:82249014:-@chr17:82245976:82246039:-@chr17:82244362:82244831:-,Prenatal,0.235625,0.244375,0.262142857142857,0.274666666666667,0.535775706970769,0.999722392718333
CSNK1D,chr17:82248875:82249014:-@chr17:82245976:82246039:-@chr17:82244362:82244831:-,Postnatal,0.557368421052632,0.591578947368421,0.588421052631579,0.576666666666667,0.854834828802525,0.999722392718333
SOS1,chr2:38995123:38995387:-@chr2:38989270:38989314:-@chr2:38987473:38987591:-,Prenatal,0.105625,0.108125,0.144285714285714,0.122,0.569714082887723,0.999722392718333
SOS1,chr2:38995123:38995387:-@chr2:38989270:38989314:-@chr2:38987473:38987591:-,Postnatal,0.395263157894737,0.392105263157895,0.328421052631579,0.35047619047619,0.716387200750186,0.999722392718333
SORBS1a,chr10:95354882:95354967:-@chr10:95351209:95351376:-@chr10:95346406:95346452:-,Prenatal,0.39,0.365625,0.385714285714286,0.423333333333333,0.839920498422319,0.999722392718333
SORBS1a,chr10:95354882:95354967:-@chr10:95351209:95351376:-@chr10:95346406:95346452:-,Postnatal,0.893157894736842,0.885263157894737,0.890526315789474,0.873333333333333,0.969997290482113,0.999722392718333
SORBS1b,chr10:95354882:95354967:-@chr10:95351216:95351376:-@chr10:95346406:95346452:-,Prenatal,0.37125,0.338125,0.367857142857143,0.392666666666667,0.851068234907433,0.999722392718333
SORBS1b,chr10:95354882:95354967:-@chr10:95351216:95351376:-@chr10:95346406:95346452:-,Postnatal,0.872631578947368,0.868947368421053,0.858947368421053,0.861904761904762,0.979544738367971,0.999722392718333
CAMKK2,chr12:121245140:121245240:-@chr12:121244573:121244615:-@chr12:121237697:121240869:-,Prenatal,0.046875,0.04,0.0442857142857143,0.0426666666666667,0.80554914835807,0.999722392718333
CAMKK2,chr12:121245140:121245240:-@chr12:121244573:121244615:-@chr12:121237697:121240869:-,Postnatal,0.585789473684211,0.537894736842105,0.61,0.574761904761905,0.714900975151783,0.999722392718333
DNM1L,chr12:32701415:32701562:+@chr12:32705825:32705863:+@chr12:32707367:32707413:+,Prenatal,0.1525,0.165,0.139285714285714,0.149333333333333,0.632043300801058,0.999722392718333
DNM1L,chr12:32701415:32701562:+@chr12:32705825:32705863:+@chr12:32707367:32707413:+,Postnatal,0.495263157894737,0.462105263157895,0.473684210526316,0.455714285714286,0.875939823337926,0.999722392718333
NUMA1,chr11:72012895:72016260:-@chr11:72012401:72012442:-@chr11:72010786:72010854:-,Prenatal,0.055,0.045,0.0592857142857143,0.0653333333333333,0.367877129099279,0.999722392718333
NUMA1,chr11:72012895:72016260:-@chr11:72012401:72012442:-@chr11:72010786:72010854:-,Postnatal,0.407894736842105,0.385789473684211,0.395263157894737,0.397142857142857,0.864972926917089,0.999722392718333
MAPT,chr17:45962321:45962470:+@chr17:45971859:45971945:+@chr17:45978375:45978440:+,Prenatal,0.010625,0.01,0.0128571428571429,0.012,0.263399813848778,0.999722392718333
MAPT,chr17:45962321:45962470:+@chr17:45971859:45971945:+@chr17:45978375:45978440:+,Postnatal,0.353157894736842,0.360526315789474,0.360526315789474,0.351428571428571,0.999697097643378,0.999722392718333
MBNL2c,chr13:97365136:97365171:+@chr13:97366459:97366553:+@chr13:97391322:97394120:+,Prenatal,0.695625,0.675625,0.712142857142857,0.753333333333333,0.753840720366308,0.999722392718333
MBNL2c,chr13:97365136:97365171:+@chr13:97366459:97366553:+@chr13:97391322:97394120:+,Postnatal,0.540526315789474,0.463684210526316,0.453684210526316,0.461904761904762,0.567840037199419,0.999722392718333
MBNL2b,chr13:97357482:97357635:+@chr13:97366459:97366553:+@chr13:97391322:97394120:+,Prenatal,0.628125,0.665625,0.652857142857143,0.649333333333333,0.876415856163335,0.999722392718333
MBNL2b,chr13:97357482:97357635:+@chr13:97366459:97366553:+@chr13:97391322:97394120:+,Postnatal,0.433684210526316,0.391578947368421,0.366842105263158,0.371904761904762,0.634649049100519,0.999722392718333
ARHGAP44,chr17:12958717:12958897:+@chr17:12973302:12973319:+@chr17:12974089:12974310:+,Prenatal,0.188125,0.149375,0.178571428571429,0.165333333333333,0.615074356073996,0.999722392718333
ARHGAP44,chr17:12958717:12958897:+@chr17:12973302:12973319:+@chr17:12974089:12974310:+,Postnatal,0.546842105263158,0.415789473684211,0.448421052631579,0.467142857142857,0.252024565412434,0.999722392718333
DMD,chrX:31134102:31134194:-@chrX:31126642:31126673:-@chrX:31119228:31121930:-,Prenatal,0.15,0.195,0.133571428571429,0.141333333333333,0.332406348886381,0.999722392718333
DMD,chrX:31134102:31134194:-@chrX:31126642:31126673:-@chrX:31119228:31121930:-,Postnatal,0.441052631578947,0.433157894736842,0.471578947368421,0.484285714285714,0.764925200590991,0.999722392718333
ATP1B3,chr3:141876614:141876910:+@chr3:141902136:141902227:+@chr3:141903620:141903748:+,Prenatal,0.09,0.086875,0.0964285714285714,0.102,0.795946777340158,0.999722392718333
ATP1B3,chr3:141876614:141876910:+@chr3:141902136:141902227:+@chr3:141903620:141903748:+,Postnatal,0.6,0.535789473684211,0.577368421052632,0.562857142857143,0.939480785920131,0.999722392718333
TACC2,chr10:122241958:122242001:+@chr10:122245065:122245073:+@chr10:122248643:122248803:+,Prenatal,0.84375,0.825625,0.833571428571429,0.915333333333333,0.121015468779365,0.999722392718333
TACC2,chr10:122241958:122242001:+@chr10:122245065:122245073:+@chr10:122248643:122248803:+,Postnatal,0.173157894736842,0.198947368421053,0.192631578947368,0.142857142857143,0.53671034382533,0.999722392718333
PACS2,chr14:105384879:105384987:+@chr14:105385685:105385717:+@chr14:105389961:105390003:+,Prenatal,0.033125,0.031875,0.0371428571428571,0.0253333333333333,0.58141259319492,0.999722392718333
PACS2,chr14:105384879:105384987:+@chr14:105385685:105385717:+@chr14:105389961:105390003:+,Postnatal,0.441578947368421,0.46421052631579,0.415789473684211,0.412857142857143,0.774004909382463,0.999722392718333
PLA2G6,chr22:38129454:38129562:-@chr22:38128269:38128430:-@chr22:38126371:38126449:-,Prenatal,0.876875,0.875625,0.874285714285714,0.882,0.833365416016673,0.999722392718333
PLA2G6,chr22:38129454:38129562:-@chr22:38128269:38128430:-@chr22:38126371:38126449:-,Postnatal,0.349473684210526,0.332105263157895,0.371052631578947,0.365714285714286,0.978026185766606,0.999722392718333
SEPT11,chr4:77030783:77030970:+@chr4:77036773:77036837:+@chr4:77039073:77039326:+,Prenatal,0.049375,0.0525,0.0378571428571429,0.0446666666666667,0.261112278538005,0.999722392718333
SEPT11,chr4:77030783:77030970:+@chr4:77036773:77036837:+@chr4:77039073:77039326:+,Postnatal,0.461052631578947,0.412105263157895,0.45421052631579,0.43952380952381,0.921348190709757,0.999722392718333
KIFC3,chr16:57759728:57759836:-@chr16:57759125:57759153:-@chr16:57758217:57758909:-,Prenatal,0.135,0.171875,0.156428571428571,0.144,0.529856614410246,0.999722392718333
KIFC3,chr16:57759728:57759836:-@chr16:57759125:57759153:-@chr16:57758217:57758909:-,Postnatal,0.806842105263158,0.787894736842105,0.86421052631579,0.757142857142857,0.554556165485077,0.999722392718333

## Sheet: Supplemental Table 2
MISO.eventID,BrainSpan (postnatal),BrainSpan (prenatal),dPSI_pre_post,p.val_pre_post,DM1_inclusion,Ensembl.geneID,HGNC.genesymbol,Chr,Strand,Start_up,End_up,Start_se,End_se,Start_dn,End_dn,Length_up,Length_se,Length_dn
chr1:10277986:10278128:+@chr1:10279097:10279138:+@chr1:10282322:10282533:+,0.797051282051282,0.201147540983607,-0.595903741067676,3.81284472505178e-23,-,ENSG00000054523.17,KIF1B,chr1,+,10277986,10278128,10279097,10279138,10282322,10282533,143,42,212
chr1:10277986:10278128:+@chr1:10279097:10279138:+@chr1:10282400:10282533:+,0.539871794871795,0.210491803278689,-0.329379991593106,6.45728021900949e-15,-,ENSG00000054523.17,KIF1B,chr1,+,10277986,10278128,10279097,10279138,10282400,10282533,143,42,134
chr1:109620140:109620278:+@chr1:109620914:109621266:+@chr1:109625303:109625433:+,0.816923076923077,0.545081967213115,-0.271841109709962,1.69351550547789e-17,+,ENSG00000116337.15,AMPD2,chr1,+,109620140,109620278,109620914,109621266,109625303,109625433,139,353,131
chr1:109620654:109621266:+@chr1:109625303:109625433:+@chr1:109625662:109625792:+,0.363846153846154,0.614590163934426,0.250744010088272,5.55239966169335e-14,-,ENSG00000116337.15,AMPD2,chr1,+,109620654,109621266,109625303,109625433,109625662,109625792,613,131,131
chr1:110225975:110226178:+@chr1:110232221:110232597:+@chr1:110232911:110234044:+,0.293589743589744,0.681475409836066,0.387885666246322,5.33851489627879e-23,-,ENSG00000116396.14,KCNC4,chr1,+,110225975,110226178,110232221,110232597,110232911,110234044,204,377,1134
chr1:110963621:110964079:-@chr1:110951288:110952815:-@chr1:110949851:110950123:-,0.306410256410256,0.607540983606557,0.301130727196301,2.63338996626511e-17,+,ENSG00000121931.15,LRIF1,chr1,-,110963621,110964079,110951288,110952815,110949851,110950123,459,1528,273
chr1:114097727:114097877:-@chr1:114093735:114093803:-@chr1:114089292:114092082:-,0.617307692307692,0.858852459016393,0.241544766708701,1.87284213879922e-15,+,ENSG00000134207.14,SYT6,chr1,-,114097727,114097877,114093735,114093803,114089292,114092082,151,69,2791
chr1:1337977:1338183:-@chr1:1337018:1337055:-@chr1:1335276:1336515:-,0.284358974358974,0.682295081967213,0.397936107608239,2.87690330359857e-19,+,ENSG00000107404.19,DVL1,chr1,-,1337977,1338183,1337018,1337055,1335276,1336515,207,38,1240
chr1:149010443:149010595:+@chr1:149012591:149012776:+@chr1:149016299:149016550:+,0.589230769230769,0.0913114754098361,-0.497919293820933,2.6742252290605e-20,-,ENSG00000178104.19,PDE4DIP,chr1,+,149010443,149010595,149012591,149012776,149016299,149016550,153,186,252
chr1:153949115:153949384:-@chr1:153948834:153948900:-@chr1:153948458:153948644:-,0.101153846153846,0.507540983606558,0.406387137452711,3.36200326301452e-21,+,ENSG00000160741.16,CRTC2,chr1,-,153949115,153949384,153948834,153948900,153948458,153948644,270,67,187
chr1:15719734:15719920:+@chr1:15721329:15721388:+@chr1:15725317:15725545:+,0.467948717948718,0.187868852459016,-0.280079865489702,2.98412037775352e-20,-,ENSG00000116786.11,PLEKHM2,chr1,+,15719734,15719920,15721329,15721388,15725317,15725545,187,60,229
chr1:159171609:159171853:+@chr1:159189771:159189872:+@chr1:159191936:159192076:+,0.0892307692307692,0.345081967213115,0.255851197982346,3.09231577957364e-23,+,ENSG00000162706.12,CADM3,chr1,+,159171609,159171853,159189771,159189872,159191936,159192076,245,102,141
chr1:167773236:167773368:+@chr1:167776064:167776166:+@chr1:167787820:167791919:+,0.290641025641026,0.0780327868852459,-0.21260823875578,1.10128696416912e-18,-,ENSG00000197965.11,MPZL1,chr1,+,167773236,167773368,167776064,167776166,167787820,167791919,133,103,4100
chr1:169190643:169190710:-@chr1:169169447:169169554:-@chr1:169132531:169132817:-,0.0484615384615385,0.354590163934426,0.306128625472888,2.65282505588416e-21,+,ENSG00000143156.13,NME7,chr1,-,169190643,169190710,169169447,169169554,169132531,169132817,68,108,287
chr1:172308728:172308839:+@chr1:172323329:172323340:+@chr1:172379018:172379182:+,0.695128205128205,0.90655737704918,0.211429171920975,1.44341344012401e-11,-,ENSG00000197959.13,DNM3,chr1,+,172308728,172308839,172323329,172323340,172379018,172379182,112,12,165
chr1:203727395:203727571:+@chr1:203733223:203733400:+@chr1:203739546:203744081:+,0.621666666666667,0.291639344262295,-0.330027322404372,8.26783729942981e-11,-,ENSG00000058668.14,ATP2B4,chr1,+,203727395,203727571,203733223,203733400,203739546,203744081,177,178,4536
chr1:210155721:210155910:+@chr1:210159400:210159477:+@chr1:210160729:210171389:+,0.471025641025641,0.255245901639344,-0.215779739386297,1.83586310733934e-14,-,ENSG00000143469.18,SYT14,chr1,+,210155721,210155910,210159400,210159477,210160729,210171389,190,78,10661
chr1:21606066:21606197:-@chr1:21603658:21603912:-@chr1:21602804:21602913:-,0.376153846153846,0.0814754098360656,-0.294678436317781,1.22831932117945e-22,+,ENSG00000076864.19,RAP1GAP,chr1,-,21606066,21606197,21603658,21603912,21602804,21602913,132,255,110
chr1:21606066:21606197:-@chr1:21603835:21603912:-@chr1:21602804:21602913:-,0.476923076923077,0.0667213114754098,-0.410201765447667,6.09846725291544e-24,+,ENSG00000076864.19,RAP1GAP,chr1,-,21606066,21606197,21603835,21603912,21602804,21602913,132,78,110
chr1:23059073:23059167:+@chr1:23066060:23066071:+@chr1:23068539:23068681:+,0.315384615384615,0.515573770491803,0.200189155107188,4.49656348665786e-11,+,ENSG00000004487.15,KDM1A,chr1,+,23059073,23059167,23066060,23066071,23068539,23068681,95,12,143
chr1:241639882:241640254:-@chr1:241604260:241604579:-@chr1:241597746:241597997:-,0.633461538461538,0.390491803278689,-0.24296973518285,1.6513464616611e-15,-,ENSG00000054277.13,OPN3,chr1,-,241639882,241640254,241604260,241604579,241597746,241597997,373,320,252
chr1:29230731:29230942:-@chr1:29223140:29223260:-@chr1:29220838:29220921:-,0.51025641025641,0.307704918032787,-0.202551492223623,4.79013685048363e-09,-,ENSG00000116353.15,MECR,chr1,-,29230731,29230942,29223140,29223260,29220838,29220921,212,121,84
chr1:31728182:31728280:-@chr1:31728025:31728081:-@chr1:31727117:31727605:-,0.758205128205128,0.554754098360656,-0.203451029844473,1.18816193107912e-19,-,ENSG00000121753.12,ADGRB2,chr1,-,31728182,31728280,31728025,31728081,31727117,31727605,99,57,489
chr1:31735580:31735665:-@chr1:31735183:31735281:-@chr1:31732972:31733143:-,0.558461538461538,0.329836065573771,-0.228625472887768,3.83772105530805e-21,-,ENSG00000121753.12,ADGRB2,chr1,-,31735580,31735665,31735183,31735281,31732972,31733143,86,99,172
chr1:3872472:3872572:+@chr1:3873014:3873137:+@chr1:3883507:3885429:+,0.321410256410256,0.110819672131148,-0.210590584279109,4.1634717847576e-19,+,ENSG00000169598.15,DFFB,chr1,+,3872472,3872572,3873014,3873137,3883507,3885429,101,124,1923
chr1:39463612:39463686:+@chr1:39465095:39465112:+@chr1:39468615:39468732:+,0.626410256410256,0.845573770491803,0.219163514081547,7.74888679688016e-12,-,ENSG00000127603.23,MACF1,chr1,+,39463612,39463686,39465095,39465112,39468615,39468732,75,18,118
chr1:42380795:42381097:+@chr1:42396440:42396500:+@chr1:42399404:42399634:+,0.547692307692308,0.332786885245902,-0.214905422446406,1.23352213700347e-08,-,ENSG00000177181.14,RIMKLA,chr1,+,42380795,42381097,42396440,42396500,42399404,42399634,303,61,231
chr1:44674331:44674477:-@chr1:44645360:44645464:-@chr1:44635238:44636457:-,0.14948717948718,0.368196721311475,0.218709541824296,1.64365150329123e-14,+,ENSG00000126106.13,TMEM53,chr1,-,44674331,44674477,44645360,44645464,44635238,44636457,147,105,1220
chr1:51714003:51714079:+@chr1:51740143:51740211:+@chr1:51745536:51745631:+,0.329358974358974,0.111803278688525,-0.21755569567045,2.39356368332719e-18,-,ENSG00000117859.18,OSBPL9,chr1,+,51714003,51714079,51740143,51740211,51745536,51745631,77,69,96
chr1:53860056:53860153:-@chr1:53855001:53855051:-@chr1:53851733:53852270:-,0.427179487179487,0.661311475409836,0.234131988230349,9.39517202253445e-13,-,ENSG00000058799.14,YIPF1,chr1,-,53860056,53860153,53855001,53855051,53851733,53852270,98,51,538
chr1:54281438:54281527:-@chr1:54258069:54258149:-@chr1:54257127:54257186:-,0.0361538461538462,0.73655737704918,0.700403530895334,4.99735955914706e-24,+,ENSG00000157216.15,SSBP3,chr1,-,54281438,54281527,54258069,54258149,54257127,54257186,90,81,60
chr1:70038113:70039793:+@chr1:70043954:70044094:+@chr1:70053026:70053145:+,0.165,0.588032786885246,0.423032786885246,1.2913924720222e-21,+,ENSG00000033122.18,LRRC7,chr1,+,70038113,70039793,70043954,70044094,70053026,70053145,1681,141,120
chr1:71066776:71066934:-@chr1:71065678:71065752:-@chr1:71063291:71065137:-,0.510897435897436,0.723114754098361,0.212217318200925,2.21510145275404e-12,+,ENSG00000132485.13,ZRANB2,chr1,-,71066776,71066934,71065678,71065752,71063291,71065137,159,75,1847
chr1:7752459:7752533:+@chr1:7755638:7755668:+@chr1:7766459:7767856:+,0.331153846153846,0.0911475409836066,-0.24000630517024,5.53688193323706e-20,-,ENSG00000171735.18,CAMTA1,chr1,+,7752459,7752533,7755638,7755668,7766459,7767856,75,31,1398
chr1:86724313:86724405:+@chr1:86728403:86728489:+@chr1:86734602:86734691:+,0.160769230769231,0.463770491803279,0.303001261034048,2.59026410649906e-14,-,ENSG00000097033.14,SH3GLB1,chr1,+,86724313,86724405,86728403,86728489,86734602,86734691,93,87,90
chr10:110130363:110130486:+@chr10:110132305:110132400:+@chr10:110133326:110135565:+,0.259102564102564,0.647704918032787,0.388602353930223,1.20869730878766e-16,+,ENSG00000148700.14,ADD3,chr10,+,110130363,110130486,110132305,110132400,110133326,110135565,124,96,2240
chr10:122227837:122228008:+@chr10:122229346:122229486:+@chr10:122237395:122237538:+,0.835384615384615,0.494426229508197,-0.340958385876419,6.54675551293626e-17,-,ENSG00000138162.18,TACC2,chr10,+,122227837,122228008,122229346,122229486,122237395,122237538,172,141,144
chr10:122241958:122242001:+@chr10:122245065:122245073:+@chr10:122248643:122248803:+,0.176025641025641,0.854262295081967,0.678236654056326,3.3594219177354e-23,+,ENSG00000138162.18,TACC2,chr10,+,122241958,122242001,122245065,122245073,122248643,122248803,44,9,161
chr10:125160319:125160520:-@chr10:125133512:125133612:-@chr10:125038997:125039155:-,0.298717948717949,0.0819672131147541,-0.216750735603195,2.81490958265673e-19,-,ENSG00000175029.16,CTBP2,chr10,-,125160319,125160520,125133512,125133612,125038997,125039155,202,101,159
chr10:16486352:16486617:+@chr10:16505020:16505160:+@chr10:16511046:16513745:+,0.0411538461538462,0.258196721311475,0.217042875157629,2.54793881106431e-08,+,ENSG00000165983.14,PTER,chr10,+,16486352,16486617,16505020,16505160,16511046,16513745,266,141,2700
chr10:24591225:24591330:-@chr10:24590206:24590479:-@chr10:24589271:24589302:-,0.568205128205128,0.0867213114754098,-0.481483816729718,7.10190507911654e-22,-,ENSG00000107863.17,ARHGAP21,chr10,-,24591225,24591330,24590206,24590479,24589271,24589302,106,274,32
chr10:26759062:26759238:-@chr10:26755655:26755741:-@chr10:26751598:26751783:-,0.460769230769231,0.237540983606557,-0.223228247162673,7.70570549070983e-15,+,ENSG00000136754.16,ABI1,chr10,-,26759062,26759238,26755655,26755741,26751598,26751783,177,87,186
chr10:26765218:26765318:-@chr10:26755655:26755741:-@chr10:26751598:26751783:-,0.575384615384615,0.337868852459016,-0.237515762925599,5.66240491126886e-11,-,ENSG00000136754.16,ABI1,chr10,-,26765218,26765318,26755655,26755741,26751598,26751783,101,87,186
chr10:27223338:27223452:-@chr10:27223207:27223239:-@chr10:27219723:27219857:-,0.331666666666667,0.544754098360656,0.213087431693989,5.3713680494819e-09,-,ENSG00000107897.18,ACBD5,chr10,-,27223338,27223452,27223207,27223239,27219723,27219857,115,33,135
chr10:45785509:45785631:+@chr10:45786612:45786674:+@chr10:45787035:45787247:+,0.495384615384615,0.263606557377049,-0.231778058007566,5.42506018107698e-17,-,ENSG00000172661.17,WASHC2C,chr10,+,45785509,45785631,45786612,45786674,45787035,45787247,123,63,213
chr10:50126057:50126179:+@chr10:50127160:50127222:+@chr10:50127583:50127795:+,0.49525641025641,0.262786885245902,-0.232469525010509,4.31327443063203e-17,-,ENSG00000099290.15,WASHC2A,chr10,+,50126057,50126179,50127160,50127222,50127583,50127795,123,63,213
chr10:60069978:60072569:-@chr10:60068649:60068869:-@chr10:60067935:60068009:-,0.196923076923077,0.610655737704918,0.413732660781841,5.80543499861675e-22,-,ENSG00000151150.21,ANK3,chr10,-,60069978,60072569,60068649,60068869,60067935,60068009,2592,221,75
chr10:60080537:60080618:-@chr10:60068637:60076448:-@chr10:60067935:60068009:-,0.625512820512821,0.857377049180328,0.231864228667507,6.90755659671432e-14,+,ENSG00000151150.21,ANK3,chr10,-,60080537,60080618,60068637,60076448,60067935,60068009,82,7812,75
chr10:68346007:68346084:-@chr10:68345702:68345911:-@chr10:68341107:68341288:-,0.501025641025641,0.286229508196721,-0.21479613282892,3.4575837593566e-10,-,ENSG00000204130.12,RUFY2,chr10,-,68346007,68346084,68345702,68345911,68341107,68341288,78,210,182
chr10:73520908:73521027:-@chr10:73519797:73519992:-@chr10:73516375:73517747:-,0.394358974358974,0.814754098360656,0.420395124001681,7.2290858589014e-16,+,ENSG00000166348.18,USP54,chr10,-,73520908,73521027,73519797,73519992,73516375,73517747,120,196,1373
chr10:73523583:73523750:-@chr10:73520908:73521027:-@chr10:73516375:73517747:-,0.364615384615385,0.753606557377049,0.388991172761665,3.73892109205519e-17,-,ENSG00000166348.18,USP54,chr10,-,73523583,73523750,73520908,73521027,73516375,73517747,168,120,1373
chr10:95339133:95339327:-@chr10:95336521:95336805:-@chr10:95322746:95322805:-,0.304358974358974,0.0709836065573771,-0.233375367801597,6.00282351326151e-17,-,ENSG00000095637.21,SORBS1,chr10,-,95339133,95339327,95336521,95336805,95322746,95322805,195,285,60
chr10:95339133:95339327:-@chr10:95336521:95337294:-@chr10:95322746:95322805:-,0.348974358974359,0.0726229508196721,-0.276351408154687,8.22649035230878e-16,-,ENSG00000095637.21,SORBS1,chr10,-,95339133,95339327,95336521,95337294,95322746,95322805,195,774,60
chr10:95354882:95354967:-@chr10:95351209:95351376:-@chr10:95346406:95346452:-,0.88525641025641,0.390819672131148,-0.494436738125263,1.2417879846393e-20,-,ENSG00000095637.21,SORBS1,chr10,-,95354882,95354967,95351209,95351376,95346406,95346452,86,168,47
chr10:95354882:95354967:-@chr10:95351216:95351376:-@chr10:95346406:95346452:-,0.865512820512821,0.367049180327869,-0.498463640184952,3.90363458072151e-20,-,ENSG00000095637.21,SORBS1,chr10,-,95354882,95354967,95351216,95351376,95346406,95346452,86,161,47
chr10:95381685:95381799:-@chr10:95375973:95376056:-@chr10:95367650:95367699:-,0.733333333333333,0.270655737704918,-0.462677595628415,5.6405372567627e-23,-,ENSG00000095637.21,SORBS1,chr10,-,95381685,95381799,95375973,95376056,95367650,95367699,115,84,50
chr10:97453530:97453663:+@chr10:97453799:97453846:+@chr10:97454714:97454799:+,0.792307692307692,0.354590163934426,-0.437717528373266,1.05608679072498e-22,-,ENSG00000171307.18,ZDHHC16,chr10,+,97453530,97453663,97453799,97453846,97454714,97454799,134,48,86
chr11:106077312:106077765:-@chr11:106076507:106076707:-@chr11:106051098:106054455:-,0.886794871794872,0.670655737704918,-0.216139134089954,2.48792807404205e-13,+,ENSG00000182359.14,KBTBD3,chr11,-,106077312,106077765,106076507,106076707,106051098,106054455,454,201,3358
chr11:106077312:106077765:-@chr11:106076507:106076707:-@chr11:106058865:106059109:-,0.835384615384615,0.310655737704918,-0.524728877679697,2.2735322694559e-18,+,ENSG00000182359.14,KBTBD3,chr11,-,106077312,106077765,106076507,106076707,106058865,106059109,454,201,245
chr11:112228594:112228673:+@chr11:112230208:112230230:+@chr11:112230626:112230682:+,0.27974358974359,0.603770491803279,0.324026902059689,9.91400968442539e-16,+,ENSG00000150787.7,PTS,chr11,+,112228594,112228673,112230208,112230230,112230626,112230682,80,23,57
chr11:113214369:113214511:+@chr11:113221296:113221325:+@chr11:113231645:113231795:+,0.470641025641026,0.127704918032787,-0.342936107608239,9.15749848246658e-24,-,ENSG00000149294.16,NCAM1,chr11,+,113214369,113214511,113221296,113221325,113231645,113231795,143,30,151
chr11:113235033:113235164:+@chr11:113246368:113246370:+@chr11:113255877:113256001:+,0.280641025641026,0.0372131147540984,-0.243427910886927,3.00162251885346e-19,+,ENSG00000149294.16,NCAM1,chr11,+,113235033,113235164,113246368,113246370,113255877,113256001,132,3,125
chr11:115214608:115214780:-@chr11:115198406:115198438:-@chr11:115178644:115178775:-,0.326410256410256,0.79655737704918,0.470147120638924,6.63304874815078e-24,+,ENSG00000182985.17,CADM1,chr11,-,115214608,115214780,115198406,115198438,115178644,115178775,173,33,132
chr11:115214608:115214780:-@chr11:115209574:115209657:-@chr11:115198406:115198438:-,0.376025641025641,0.126065573770492,-0.249960067255149,6.58475370141752e-13,+,ENSG00000182985.17,CADM1,chr11,-,115214608,115214780,115209574,115209657,115198406,115198438,173,84,33
chr11:118632159:118632296:+@chr11:118634923:118635051:+@chr11:118635393:118635548:+,0.120512820512821,0.322622950819672,0.202110130306852,1.97724512048264e-16,-,ENSG00000019144.18,PHLDB1,chr11,+,118632159,118632296,118634923,118635051,118635393,118635548,138,129,156
chr11:118655605:118655690:+@chr11:118655860:118655892:+@chr11:118656683:118658025:+,0.381153846153846,0.0170491803278689,-0.364104665825977,5.16619433324863e-24,-,ENSG00000019144.18,PHLDB1,chr11,+,118655605,118655690,118655860,118655892,118656683,118658025,86,33,1343
chr11:17771665:17772598:+@chr11:17779456:17779644:+@chr11:17853543:17853678:+,0.745897435897436,0.328524590163934,-0.417372845733501,8.26765909826527e-21,-,ENSG00000129159.7,KCNC1,chr11,+,17771665,17772598,17779456,17779644,17853543,17853678,934,189,136
chr11:47324471:47324577:+@chr11:47326544:47326552:+@chr11:47326738:47326807:+,0.425384615384615,0.659180327868853,0.233795712484237,1.24731144927339e-12,+,ENSG00000110514.19,MADD,chr11,+,47324471,47324577,47326544,47326552,47326738,47326807,107,9,70
chr11:57597518:57597722:+@chr11:57598009:57598321:+@chr11:57599879:57600377:+,0.382435897435897,0.644262295081967,0.26182639764607,2.09888954117988e-11,-,ENSG00000149131.15,SERPING1,chr11,+,57597518,57597722,57598009,57598321,57599879,57600377,205,313,499
chr11:62853075:62853115:-@chr11:62852811:62852839:-@chr11:62851988:62852681:-,0.726410256410256,0.930983606557377,0.204573350147121,7.61772187798155e-20,+,ENSG00000255717.6,SNHG1,chr11,-,62853075,62853115,62852811,62852839,62851988,62852681,41,29,694
chr11:63681500:63681778:+@chr11:63704851:63704907:+@chr11:63713971:63714479:+,0.311410256410256,0.11,-0.201410256410256,1.00484010325558e-15,-,ENSG00000133318.13,RTN3,chr11,+,63681500,63681778,63704851,63704907,63713971,63714479,279,57,509
chr11:63681500:63681778:+@chr11:63704851:63704907:+@chr11:63718702:63721032:+,0.639871794871795,0.297049180327869,-0.342822614543926,2.65410254055341e-14,-,ENSG00000133318.13,RTN3,chr11,+,63681500,63681778,63704851,63704907,63718702,63721032,279,57,2331
chr11:63681500:63681778:+@chr11:63704851:63704907:+@chr11:63718981:63721032:+,0.514615384615385,0.244918032786885,-0.269697351828499,4.8440521539022e-15,+,ENSG00000133318.13,RTN3,chr11,+,63681500,63681778,63704851,63704907,63718981,63721032,279,57,2052
chr11:65570886:65570970:+@chr11:65571391:65571779:+@chr11:65572443:65572892:+,0.849358974358974,0.464098360655738,-0.385260613703237,1.47977750867845e-13,-,ENSG00000173465.7,SSSCA1,chr11,+,65570886,65570970,65571391,65571779,65572443,65572892,85,389,450
chr11:66728741:66729226:-@chr11:66721350:66721440:-@chr11:66721084:66721262:-,0.21948717948718,0.654918032786885,0.435430853299706,1.05368163012967e-22,+,ENSG00000173898.11,SPTBN2,chr11,-,66728741,66729226,66721350,66721440,66721084,66721262,486,91,179
chr11:72012895:72016260:-@chr11:72012401:72012442:-@chr11:72010786:72010854:-,0.396538461538462,0.0559016393442623,-0.340636822194199,9.86840141721342e-24,-,ENSG00000137497.17,NUMA1,chr11,-,72012895,72016260,72012401,72012442,72010786,72010854,3366,42,69
chr11:72902543:72902638:-@chr11:72900257:72900328:-@chr11:72889829:72889945:-,0.163589743589744,0.414918032786885,0.251328289197142,5.86940594552853e-15,-,ENSG00000137478.14,FCHSD2,chr11,-,72902543,72902638,72900257,72900328,72889829,72889945,96,72,117
chr11:73878779:73878819:+@chr11:73886929:73887099:+@chr11:73887354:73887457:+,0.444230769230769,0.20655737704918,-0.237673392181589,6.91091006870324e-15,+,ENSG00000175575.12,PAAF1,chr11,+,73878779,73878819,73886929,73887099,73887354,73887457,41,171,104
chr11:73878779:73878819:+@chr11:73887031:73887099:+@chr11:73887354:73887457:+,0.587051282051282,0.281639344262295,-0.305411937788987,1.97727794325905e-16,-,ENSG00000175575.12,PAAF1,chr11,+,73878779,73878819,73887031,73887099,73887354,73887457,41,69,104
chr11:73878779:73878819:+@chr11:73887040:73887099:+@chr11:73887354:73887457:+,0.638717948717949,0.320655737704918,-0.318062211013031,1.29216962271414e-16,+,ENSG00000175575.12,PAAF1,chr11,+,73878779,73878819,73887040,73887099,73887354,73887457,41,60,104
chr11:85981129:85981228:-@chr11:85978070:85978093:-@chr11:85976623:85976682:-,0.65974358974359,0.0744262295081967,-0.585317360235393,1.20729749812196e-23,-,ENSG00000073921.17,PICALM,chr11,-,85981129,85981228,85978070,85978093,85976623,85976682,100,24,60
chr11:85996826:85996929:-@chr11:85990250:85990378:-@chr11:85983866:85983973:-,0.429102564102564,0.711639344262295,0.282536780159731,6.01686996496604e-12,-,ENSG00000073921.17,PICALM,chr11,-,85996826,85996929,85990250,85990378,85983866,85983973,104,129,108
chr11:85996826:85996929:-@chr11:85990250:85990399:-@chr11:85983866:85983973:-,0.516282051282051,0.781803278688525,0.265521227406473,8.33233727533017e-12,-,ENSG00000073921.17,PICALM,chr11,-,85996826,85996929,85990250,85990399,85983866,85983973,104,150,108
chr11:88567053:88567992:-@chr11:88525309:88525404:-@chr11:88507810:88509504:-,0.710384615384615,0.200819672131148,-0.509564943253468,4.72934778352284e-23,-,ENSG00000168959.14,GRM5,chr11,-,88567053,88567992,88525309,88525404,88507810,88509504,940,96,1695
chr11:9264961:9265390:-@chr11:9207561:9207632:-@chr11:9206673:9206782:-,0.701666666666667,0.447704918032787,-0.25396174863388,7.31471048243894e-11,+,ENSG00000184014.7,DENND5A,chr11,-,9264961,9265390,9207561,9207632,9206673,9206782,430,72,110
chr12:101716728:101716812:+@chr12:101719490:101719516:+@chr12:101720123:101720254:+,0.305,0.646393442622951,0.341393442622951,1.57164363866315e-12,+,ENSG00000111666.10,CHPT1,chr12,+,101716728,101716812,101719490,101719516,101720123,101720254,85,27,132
chr12:110626362:110626492:+@chr12:110628052:110628224:+@chr12:110628767:110628918:+,0.309615384615385,0.099672131147541,-0.209943253467844,8.62211341251579e-17,+,ENSG00000204852.15,TCTN1,chr12,+,110626362,110626492,110628052,110628224,110628767,110628918,131,173,152
chr12:111518249:111518427:-@chr12:111516154:111516363:-@chr12:111513357:111513539:-,0.766538461538462,0.556065573770492,-0.21047288776797,2.59921677817768e-11,-,ENSG00000204842.14,ATXN2,chr12,-,111518249,111518427,111516154,111516363,111513357,111513539,179,210,183
chr12:111841684:111841906:-@chr12:111841327:111841470:-@chr12:111840333:111840477:-,0.402435897435897,0.656229508196721,0.253793610760824,2.32803369671411e-17,+,ENSG00000234608.7,MAPKAPK5-AS1,chr12,-,111841684,111841906,111841327,111841470,111840333,111840477,223,144,145
chr12:121245140:121245240:-@chr12:121244573:121244615:-@chr12:121237697:121240869:-,0.577051282051282,0.0434426229508197,-0.533608659100462,1.38685726115352e-23,-,ENSG00000110931.18,CAMKK2,chr12,-,121245140,121245240,121244573,121244615,121237697,121240869,101,43,3173
chr12:122352726:122352786:-@chr12:122347375:122347479:-@chr12:122340753:122341697:-,0.650512820512821,0.871475409836066,0.220962589323245,1.06491066958597e-14,+,ENSG00000130779.19,CLIP1,chr12,-,122352726,122352786,122347375,122347479,122340753,122341697,61,105,945
chr12:130798525:130798635:-@chr12:130795995:130796120:-@chr12:130789600:130791977:-,0.333717948717949,0.64672131147541,0.313003362757461,5.40854231081835e-16,+,ENSG00000111450.13,STX2,chr12,-,130798525,130798635,130795995,130796120,130789600,130791977,111,126,2378
chr12:1408149:1408247:+@chr12:1410389:1410453:+@chr12:1444562:1444750:+,0.577435897435897,0.838688524590164,0.261252627154267,6.63453791172634e-13,+,ENSG00000082805.19,ERC1,chr12,+,1408149,1408247,1410389,1410453,1444562,1444750,99,65,189
chr12:21512295:21512376:+@chr12:21515238:21515270:+@chr12:21515669:21518408:+,0.396410256410256,0.169672131147541,-0.226738125262715,3.85148318404469e-14,+,ENSG00000111711.9,GOLT1B,chr12,+,21512295,21512376,21515238,21515270,21515669,21518408,82,33,2740
chr12:22469709:22469795:-@chr12:22459492:22459542:-@chr12:22456971:22457161:-,0.588076923076923,0.312459016393443,-0.27561790668348,3.32292792111595e-13,-,ENSG00000111731.12,C2CD5,chr12,-,22469709,22469795,22459492,22459542,22456971,22457161,87,51,191
chr12:22506711:22506819:-@chr12:22502739:22502804:-@chr12:22493223:22493337:-,0.409615384615385,0.0377049180327869,-0.371910466582598,1.2481117018612e-23,-,ENSG00000111731.12,C2CD5,chr12,-,22506711,22506819,22502739,22502804,22493223,22493337,109,66,115
chr12:32701415:32701562:+@chr12:32705825:32705863:+@chr12:32707367:32707413:+,0.471282051282051,0.151967213114754,-0.319314838167297,2.76460975557907e-16,-,ENSG00000087470.17,DNM1L,chr12,+,32701415,32701562,32705825,32705863,32707367,32707413,148,39,47
chr12:39351777:39351980:-@chr12:39346466:39346504:-@chr12:39342034:39342124:-,0.372564102564103,0.635081967213115,0.262517864649012,8.39299347793752e-14,+,ENSG00000139116.18,KIF21A,chr12,-,39351777,39351980,39346466,39346504,39342034,39342124,204,39,91
chr12:42374863:42375074:+@chr12:42384940:42384996:+@chr12:42387456:42387535:+,0.42948717948718,0.0845901639344262,-0.344897015552753,2.58544459967815e-23,-,ENSG00000134283.17,PPHLN1,chr12,+,42374863,42375074,42384940,42384996,42387456,42387535,212,57,80
chr12:53045961:53046061:-@chr12:53045600:53045653:-@chr12:53038967:53040263:-,0.584615384615385,0.145901639344262,-0.438713745271122,7.26563408597643e-21,-,ENSG00000257337.6,RP11-983P16.4,chr12,-,53045961,53046061,53045600,53045653,53038967,53040263,101,54,1297
chr12:56160243:56160320:+@chr12:56160626:56160670:+@chr12:56161387:56161574:+,0.451153846153846,0.169508196721311,-0.281645649432535,3.22029767503945e-21,-,ENSG00000092841.18,MYL6,chr12,+,56160243,56160320,56160626,56160670,56161387,56161574,78,45,188
chr12:56752161:56752318:+@chr12:56763218:56763414:+@chr12:56773834:56774165:+,0.667948717948718,0.249508196721312,-0.418440521227406,1.43629042080537e-18,+,ENSG00000025423.11,HSD17B6,chr12,+,56752161,56752318,56763218,56763414,56773834,56774165,158,197,332
chr12:70278132:70278274:+@chr12:70294071:70294294:+@chr12:70301705:70301865:+,0.328333333333333,0.122786885245902,-0.205546448087432,6.08940190647673e-13,-,ENSG00000111596.11,CNOT2,chr12,+,70278132,70278274,70294071,70294294,70301705,70301865,143,224,161
chr12:70278132:70278274:+@chr12:70294237:70294294:+@chr12:70301705:70301865:+,0.388846153846154,0.171803278688525,-0.217042875157629,1.40416717120529e-13,+,ENSG00000111596.11,CNOT2,chr12,+,70278132,70278274,70294237,70294294,70301705,70301865,143,58,161
chr12:70285400:70285586:+@chr12:70294071:70294294:+@chr12:70310895:70311017:+,0.417948717948718,0.199672131147541,-0.218276586801177,3.6790858580011e-11,-,ENSG00000111596.11,CNOT2,chr12,+,70285400,70285586,70294071,70294294,70310895,70311017,187,224,123
chr12:7189584:7189750:+@chr12:7190022:7190216:+@chr12:7190362:7190524:+,0.496410256410256,0.284918032786885,-0.211492223623371,9.05087199818638e-16,-,ENSG00000139197.10,PEX5,chr12,+,7189584,7189750,7190022,7190216,7190362,7190524,167,195,163
chr12:81294835:81295035:-@chr12:81283010:81283039:-@chr12:81281257:81281450:-,0.563974358974359,0.769836065573771,0.205861706599412,1.55137647177914e-10,-,ENSG00000139220.16,PPFIA2,chr12,-,81294835,81295035,81283010,81283039,81281257,81281450,201,30,194
chr12:89599117:89599299:-@chr12:89598590:89598743:-@chr12:89588049:89591295:-,0.807435897435897,0.51344262295082,-0.293993274485078,3.18857637787995e-12,-,ENSG00000070961.15,ATP2B1,chr12,-,89599117,89599299,89598590,89598743,89588049,89591295,183,154,3247
chr12:89599117:89599299:-@chr12:89598657:89598743:-@chr12:89588049:89591295:-,0.735897435897436,0.521967213114754,-0.213930222782682,8.79337357944945e-09,-,ENSG00000070961.15,ATP2B1,chr12,-,89599117,89599299,89598657,89598743,89588049,89591295,183,87,3247
chr12:900476:900670:+@chr12:904453:904494:+@chr12:907847:908034:+,0.267948717948718,0.48327868852459,0.215329970575872,1.24691456319627e-08,+,ENSG00000060237.16,WNK1,chr12,+,900476,900670,904453,904494,907847,908034,195,42,188
chr12:91182655:91183123:-@chr12:91179362:91179686:-@chr12:91178342:91178585:-,0.383076923076923,0.116065573770492,-0.267011349306431,1.74251432390609e-22,+,ENSG00000011465.16,DCN,chr12,-,91182655,91183123,91179362,91179686,91178342,91178585,469,325,244
chr12:96006314:96006409:-@chr12:96003838:96003920:-@chr12:96002960:96003064:-,0.728717948717949,0.515409836065574,-0.213308112652375,1.98740579895893e-19,+,ENSG00000111144.9,LTA4H,chr12,-,96006314,96006409,96003838,96003920,96002960,96003064,96,83,105
chr12:98829174:98829353:-@chr12:98807844:98807915:-@chr12:98800997:98801125:-,0.551538461538462,0.0749180327868853,-0.476620428751576,8.32904899223331e-21,-,ENSG00000185046.18,ANKS1B,chr12,-,98829174,98829353,98807844,98807915,98800997,98801125,180,72,129
chr12:98829174:98829353:-@chr12:98807844:98807918:-@chr12:98800997:98801125:-,0.485769230769231,0.0629508196721312,-0.4228184110971,7.08728269524918e-21,-,ENSG00000185046.18,ANKS1B,chr12,-,98829174,98829353,98807844,98807918,98800997,98801125,180,75,129
chr12:98832029:98832136:-@chr12:98807844:98807915:-@chr12:98800997:98801125:-,0.328589743589744,0.0540983606557377,-0.274491382934006,2.15270404310305e-22,-,ENSG00000185046.18,ANKS1B,chr12,-,98832029,98832136,98807844,98807915,98800997,98801125,108,72,129
chr12:98832029:98832136:-@chr12:98807844:98807918:-@chr12:98800997:98801125:-,0.330384615384615,0.0532786885245902,-0.277105926860025,5.32370267385519e-22,-,ENSG00000185046.18,ANKS1B,chr12,-,98832029,98832136,98807844,98807918,98800997,98801125,108,75,129
chr12:98832029:98832136:-@chr12:98829174:98829251:-@chr12:98807844:98807915:-,0.706794871794872,0.394918032786885,-0.311876839007987,4.57182271937955e-14,-,ENSG00000185046.18,ANKS1B,chr12,-,98832029,98832136,98829174,98829251,98807844,98807915,108,78,72
chr12:98832029:98832136:-@chr12:98829174:98829251:-@chr12:98807844:98807918:-,0.587820512820513,0.366393442622951,-0.221427070197562,1.00771529149772e-10,-,ENSG00000185046.18,ANKS1B,chr12,-,98832029,98832136,98829174,98829251,98807844,98807918,108,78,75
chr13:113089610:113089728:+@chr13:113090068:113090151:+@chr13:113091121:113091195:+,0.146538461538462,0.383934426229508,0.237395964691047,1.70473169356832e-16,+,ENSG00000126217.20,MCF2L,chr13,+,113089610,113089728,113090068,113090151,113091121,113091195,119,84,75
chr13:113089610:113089728:+@chr13:113090068:113090160:+@chr13:113091121:113091195:+,0.180384615384615,0.477049180327869,0.296664564943253,9.60349393919181e-18,+,ENSG00000126217.20,MCF2L,chr13,+,113089610,113089728,113090068,113090160,113091121,113091195,119,93,75
chr13:35793366:35793479:-@chr13:35788212:35788285:-@chr13:35768652:35774699:-,0.471794871794872,0.0473770491803279,-0.424417822614544,1.04375425150659e-23,-,ENSG00000133083.14,DCLK1,chr13,-,35793366,35793479,35788212,35788285,35768652,35774699,114,74,6048
chr13:49412912:49413040:-@chr13:49401395:49401587:-@chr13:49382800:49382941:-,0.494358974358974,0.191803278688525,-0.30255569567045,1.78231126695412e-14,+,ENSG00000102547.18,CAB39L,chr13,-,49412912,49413040,49401395,49401587,49382800,49382941,129,193,142
chr13:49433318:49433393:-@chr13:49401133:49401270:-@chr13:49382800:49382941:-,0.358076923076923,0.0486885245901639,-0.309388398486759,2.21839248590477e-23,+,ENSG00000102547.18,CAB39L,chr13,-,49433318,49433393,49401133,49401270,49382800,49382941,76,138,142
chr13:75853092:75853388:+@chr13:75855260:75855368:+@chr13:75856506:75856608:+,0.267307692307692,0.0432786885245902,-0.224029003783102,1.18931375903692e-19,-,ENSG00000136153.19,LMO7,chr13,+,75853092,75853388,75855260,75855368,75856506,75856608,297,109,103
chr13:77118340:77118519:-@chr13:77103209:77103310:-@chr13:77097370:77099013:-,0.0778205128205128,0.286885245901639,0.209064733081127,6.1893929876767e-21,+,ENSG00000005810.17,MYCBP2,chr13,-,77118340,77118519,77103209,77103310,77097370,77099013,180,102,1644
chr13:77719532:77719671:+@chr13:77743016:77743165:+@chr13:77744283:77744432:+,0.305641025641026,0.838524590163934,0.532883564522909,4.84735443322455e-21,-,ENSG00000139737.21,SLAIN1,chr13,+,77719532,77719671,77743016,77743165,77744283,77744432,140,150,150
chr13:77741160:77741440:+@chr13:77743016:77743165:+@chr13:77744283:77744432:+,0.504871794871795,0.97327868852459,0.468406893652795,1.4407846306011e-23,-,ENSG00000139737.21,SLAIN1,chr13,+,77741160,77741440,77743016,77743165,77744283,77744432,281,150,150
chr13:78605301:78605444:+@chr13:78606972:78607210:+@chr13:78615675:78617328:+,0.307948717948718,0.0354098360655738,-0.272538881883144,8.61608141737985e-21,-,ENSG00000234377.7,RNF219-AS1,chr13,+,78605301,78605444,78606972,78607210,78615675,78617328,144,239,1654
chr13:97346804:97347067:+@chr13:97356796:97356849:+@chr13:97357482:97357635:+,0.33,0.688524590163934,0.358524590163934,2.12572253498554e-17,+,ENSG00000139793.18,MBNL2,chr13,+,97346804,97347067,97356796,97356849,97357482,97357635,264,54,154
chr13:97357482:97357635:+@chr13:97366459:97366553:+@chr13:97391322:97394120:+,0.390512820512821,0.648852459016394,0.258339638503573,2.12363239487455e-12,+,ENSG00000139793.18,MBNL2,chr13,+,97357482,97357635,97366459,97366553,97391322,97394120,154,95,2799
chr13:97365136:97365171:+@chr13:97366459:97366553:+@chr13:97391322:97394120:+,0.47948717948718,0.708360655737705,0.228873476250525,5.94915389470909e-10,+,ENSG00000139793.18,MBNL2,chr13,+,97365136,97365171,97366459,97366553,97391322,97394120,36,95,2799
chr14:100159506:100160163:-@chr14:100148968:100149710:-@chr14:100143957:100146907:-,0.452564102564103,0.0857377049180328,-0.36682639764607,2.76389573979528e-19,+,ENSG00000168350.7,DEGS2,chr14,-,100159506,100160163,100148968,100149710,100143957,100146907,658,743,2951
chr14:105384879:105384987:+@chr14:105385685:105385717:+@chr14:105389961:105390003:+,0.433076923076923,0.0318032786885246,-0.401273644388399,9.95329678629477e-24,-,ENSG00000179364.13,PACS2,chr14,+,105384879,105384987,105385685,105385717,105389961,105390003,109,33,43
chr14:21025677:21025776:-@chr14:21024030:21024096:-@chr14:21023241:21023321:-,0.56025641025641,0.830655737704918,0.270399327448508,7.84967059175451e-18,-,ENSG00000165795.23,NDRG2,chr14,-,21025677,21025776,21024030,21024096,21023241,21023321,100,67,81
chr14:21087001:21087105:+@chr14:21087320:21087463:+@chr14:21087968:21088098:+,0.527307692307692,0.256065573770492,-0.2712421185372,1.27251026265208e-16,-,ENSG00000165801.9,ARHGEF40,chr14,+,21087001,21087105,21087320,21087463,21087968,21088098,105,144,131
chr14:35549110:35549234:-@chr14:35542027:35542029:-@chr14:35538352:35539690:-,0.752692307692308,0.518032786885246,-0.234659520807062,1.32212396542882e-13,-,ENSG00000174373.16,RALGAPA1,chr14,-,35549110,35549234,35542027,35542029,35538352,35539690,125,3,1339
chr14:50759857:50760359:-@chr14:50756492:50758630:-@chr14:50754742:50754867:-,0.479358974358974,0.220491803278689,-0.258867171080286,1.11642766480833e-11,+,ENSG00000100503.23,NIN,chr14,-,50759857,50760359,50756492,50758630,50754742,50754867,503,2139,126
chr14:52864401:52864622:-@chr14:52861014:52861034:-@chr14:52860341:52860465:-,0.472692307692308,0.802131147540984,0.329438839848676,2.93646206597293e-18,+,ENSG00000073712.14,FERMT2,chr14,-,52864401,52864622,52861014,52861034,52860341,52860465,222,21,125
chr14:68878989:68879069:-@chr14:68878458:68878523:-@chr14:68877082:68877240:-,0.724871794871795,0.105901639344262,-0.618970155527533,6.02998700221083e-23,-,ENSG00000072110.13,ACTN1,chr14,-,68878989,68879069,68878458,68878523,68877082,68877240,81,66,159
chr14:68879962:68880108:-@chr14:68878458:68878523:-@chr14:68877082:68877240:-,0.829102564102564,0.264098360655738,-0.565004203446826,1.80341556338762e-22,-,ENSG00000072110.13,ACTN1,chr14,-,68879962,68880108,68878458,68878523,68877082,68877240,147,66,159
chr14:90610742:90610839:-@chr14:90603253:90603303:-@chr14:90593486:90593626:-,0.238076923076923,0.0334426229508197,-0.204634300126103,1.19276183180925e-22,-,ENSG00000165914.14,TTC7B,chr14,-,90610742,90610839,90603253,90603303,90593486,90593626,98,51,141
chr14:93293858:93294937:-@chr14:93261602:93261677:-@chr14:93257195:93257355:-,0.535769230769231,0.740655737704918,0.204886506935687,6.26842679240914e-12,-,ENSG00000011114.14,BTBD7,chr14,-,93293858,93294937,93261602,93261677,93257195,93257355,1080,76,161
chr14:93293858:93294937:-@chr14:93263785:93263993:-@chr14:93261602:93261677:-,0.641794871794872,0.874426229508197,0.232631357713325,4.86451615035781e-18,-,ENSG00000011114.14,BTBD7,chr14,-,93293858,93294937,93263785,93263993,93261602,93261677,1080,209,76
chr15:29720358:29720708:-@chr15:29719777:29720016:-@chr15:29718266:29719138:-,0.526025641025641,0.147704918032787,-0.378320722992854,3.44487662706454e-21,-,ENSG00000104067.16,TJP1,chr15,-,29720358,29720708,29719777,29720016,29718266,29719138,351,240,873
chr15:30974314:30974456:-@chr15:30967920:30968010:-@chr15:30960881:30961073:-,0.787435897435898,0.560327868852459,-0.227108028583439,8.53662760618302e-12,-,ENSG00000166912.16,MTMR10,chr15,-,30974314,30974456,30967920,30968010,30960881,30961073,143,91,193
chr15:42515237:42515354:+@chr15:42521614:42521708:+@chr15:42528262:42528420:+,0.185641025641026,0.392131147540984,0.206490121899958,1.06664374971792e-08,-,ENSG00000092531.9,SNAP23,chr15,+,42515237,42515354,42521614,42521708,42528262,42528420,118,95,159
chr15:45200727:45201175:-@chr15:45198772:45199120:-@chr15:45178165:45178306:-,0.458846153846154,0.112131147540984,-0.34671500630517,4.89229068936119e-22,-,ENSG00000138606.19,SHF,chr15,-,45200727,45201175,45198772,45199120,45178165,45178306,449,349,142
chr15:47767037:47767093:+@chr15:47768581:47768748:+@chr15:47770497:47774223:+,0.347051282051282,0.139508196721311,-0.207543085329971,2.1861232293822e-13,+,ENSG00000137872.16,SEMA6D,chr15,+,47767037,47767093,47768581,47768748,47770497,47774223,57,168,3727
chr15:52569112:52569167:-@chr15:52568848:52568902:-@chr15:52557100:52557222:-,0.495,0.904754098360656,0.409754098360656,8.92296509949945e-20,+,ENSG00000128989.10,ARPP19,chr15,-,52569112,52569167,52568848,52568902,52557100,52557222,56,55,123
chr15:52569116:52569167:-@chr15:52568848:52568900:-@chr15:52557100:52557222:-,0.45948717948718,0.782786885245902,0.323299705758722,2.22809374210084e-15,+,ENSG00000128989.10,ARPP19,chr15,-,52569116,52569167,52568848,52568900,52557100,52557222,52,53,123
chr15:52569116:52569167:-@chr15:52568848:52568902:-@chr15:52557100:52557222:-,0.529102564102564,0.841967213114754,0.31286464901219,3.98204107620122e-16,+,ENSG00000128989.10,ARPP19,chr15,-,52569116,52569167,52568848,52568902,52557100,52557222,52,55,123
chr15:63594695:63594786:-@chr15:63593749:63593877:-@chr15:63587710:63589100:-,0.371153846153846,0.691475409836066,0.320321563682219,1.26156457300448e-14,+,ENSG00000259248.5,USP3-AS1,chr15,-,63594695,63594786,63593749,63593877,63587710,63589100,92,129,1391
chr15:64180348:64180454:-@chr15:64176262:64176285:-@chr15:64165517:64171985:-,0.382307692307692,0.114098360655738,-0.268209331651955,3.68829828738388e-21,-,ENSG00000169118.17,CSNK1G1,chr15,-,64180348,64180454,64176262,64176285,64165517,64171985,107,24,6469
chr15:73289146:73289238:+@chr15:73293390:73293548:+@chr15:73298348:73298611:+,0.516025641025641,0.235737704918033,-0.280287936107608,2.37203275160279e-14,+,ENSG00000067141.16,NEO1,chr15,+,73289146,73289238,73293390,73293548,73298348,73298611,93,159,264
chr15:73633125:73634134:-@chr15:73597022:73597369:-@chr15:73591966:73592137:-,0.666410256410256,0.26327868852459,-0.403131567885666,4.53345679457407e-20,-,ENSG00000156642.16,NPTN,chr15,-,73633125,73634134,73597022,73597369,73591966,73592137,1010,348,172
chr15:80075164:80075315:+@chr15:80098416:80098578:+@chr15:80120328:80120498:+,0.636025641025641,0.838032786885246,0.202007145859605,1.07616589935387e-12,-,ENSG00000086666.18,ZFAND6,chr15,+,80075164,80075315,80098416,80098578,80120328,80120498,152,163,171
chr15:80441231:80441378:+@chr15:80442837:80443025:+@chr15:80450880:80450994:+,0.660384615384615,0.236065573770492,-0.424319041614124,1.89921901505146e-15,-,ENSG00000172379.20,ARNT2,chr15,+,80441231,80441378,80442837,80443025,80450880,80450994,148,189,115
chr15:84620602:84620772:+@chr15:84622646:84622714:+@chr15:84623276:84623643:+,0.347051282051282,0.0632786885245902,-0.283772593526692,8.85301952133398e-24,-,ENSG00000176371.13,ZSCAN2,chr15,+,84620602,84620772,84622646,84622714,84623276,84623643,171,69,368
chr15:84680713:84680832:-@chr15:84679932:84679969:-@chr15:84670725:84670782:-,0.337435897435897,0.0795081967213115,-0.257927700714586,6.71643250051869e-21,-,ENSG00000140612.13,SEC11A,chr15,-,84680713,84680832,84679932,84679969,84670725,84670782,120,38,58
chr16:15696709:15696860:+@chr16:15699729:15699854:+@chr16:15724191:15726353:+,0.294871794871795,0.533934426229508,0.239062631357713,1.56432614939141e-12,-,ENSG00000072864.14,NDE1,chr16,+,15696709,15696860,15699729,15699854,15724191,15726353,152,126,2163
chr16:19547955:19548014:+@chr16:19548515:19548600:+@chr16:19551196:19553408:+,0.529230769230769,0.252622950819672,-0.276607818411097,7.52811808072432e-14,-,ENSG00000103540.16,CCP110,chr16,+,19547955,19548014,19548515,19548600,19551196,19553408,60,86,2213
chr16:2076491:2076585:+@chr16:2077598:2077726:+@chr16:2079032:2079196:+,0.141025641025641,0.738524590163935,0.597498949138293,1.09853533563602e-23,+,ENSG00000103197.16,TSC2,chr16,+,2076491,2076585,2077598,2077726,2079032,2079196,95,129,165
chr16:20900235:20900535:+@chr16:20902486:20902717:+@chr16:20915556:20915714:+,0.499102564102564,0.73672131147541,0.237618747372846,3.78875898520046e-16,+,ENSG00000102897.9,LYRM1,chr16,+,20900235,20900535,20902486,20902717,20915556,20915714,301,232,159
chr16:29905788:29905959:+@chr16:29906079:29906127:+@chr16:29919531:29919864:+,0.112179487179487,0.314098360655738,0.201918873476251,5.67316283329538e-18,+,ENSG00000174939.10,ASPHD1,chr16,+,29905788,29905959,29906079,29906127,29919531,29919864,172,49,334
chr16:30053464:30053499:+@chr16:30054784:30054927:+@chr16:30063729:30064248:+,0.188461538461538,0.407704918032787,0.219243379571248,7.85425893877464e-15,-,ENSG00000149925.17,ALDOA,chr16,+,30053464,30053499,30054784,30054927,30063729,30064248,36,144,520
chr16:30054784:30054927:+@chr16:30055172:30055327:+@chr16:30063729:30064248:+,0.451282051282051,0.697704918032787,0.246422866750736,4.94645465716009e-15,+,ENSG00000149925.17,ALDOA,chr16,+,30054784,30054927,30055172,30055327,30063729,30064248,144,156,520
chr16:396725:397079:+@chr16:398208:398385:+@chr16:398990:399123:+,0.791153846153846,0.552459016393443,-0.238694829760404,1.98563302480327e-08,-,ENSG00000103202.12,NME4,chr16,+,396725,397079,398208,398385,398990,399123,355,178,134
chr16:396725:397079:+@chr16:398208:398394:+@chr16:398990:399123:+,0.821666666666667,0.561147540983607,-0.26051912568306,3.38445906589034e-09,-,ENSG00000103202.12,NME4,chr16,+,396725,397079,398208,398394,398990,399123,355,187,134
chr16:397192:397313:+@chr16:398208:398385:+@chr16:398990:399123:+,0.451025641025641,0.22,-0.231025641025641,3.58565848610027e-10,-,ENSG00000103202.12,NME4,chr16,+,397192,397313,398208,398385,398990,399123,122,178,134
chr16:397192:397313:+@chr16:398208:398394:+@chr16:398990:399123:+,0.475,0.225409836065574,-0.249590163934426,1.08346135937057e-10,-,ENSG00000103202.12,NME4,chr16,+,397192,397313,398208,398394,398990,399123,122,187,134
chr16:47461123:47461426:+@chr16:47463882:47463993:+@chr16:47497399:47497488:+,0.645,0.894098360655738,0.249098360655738,7.49630687833747e-15,-,ENSG00000102893.15,PHKB,chr16,+,47461123,47461426,47463882,47463993,47497399,47497488,304,112,90
chr16:57628226:57628407:+@chr16:57628637:57628802:+@chr16:57641591:57641708:+,0.779230769230769,0.29344262295082,-0.48578814627995,1.73750509648383e-18,-,ENSG00000205336.11,ADGRG1,chr16,+,57628226,57628407,57628637,57628802,57641591,57641708,182,166,118
chr16:57628226:57628407:+@chr16:57628637:57628802:+@chr16:57650253:57650351:+,0.785128205128205,0.226885245901639,-0.558242959226566,3.65581630765653e-18,+,ENSG00000205336.11,ADGRG1,chr16,+,57628226,57628407,57628637,57628802,57650253,57650351,182,166,99
chr16:57628226:57628407:+@chr16:57628660:57628802:+@chr16:57641591:57641708:+,0.770641025641026,0.313770491803279,-0.456870533837747,6.93786637306673e-18,-,ENSG00000205336.11,ADGRG1,chr16,+,57628226,57628407,57628660,57628802,57641591,57641708,182,143,118
chr16:57628226:57628407:+@chr16:57628660:57628802:+@chr16:57650253:57650351:+,0.774358974358974,0.237704918032787,-0.536654056326188,4.80268545292724e-18,+,ENSG00000205336.11,ADGRG1,chr16,+,57628226,57628407,57628660,57628802,57650253,57650351,182,143,99
chr16:57628635:57628802:+@chr16:57641587:57641708:+@chr16:57650253:57650351:+,0.731153846153846,0.940327868852459,0.209174022698613,6.31249183251794e-21,+,ENSG00000205336.11,ADGRG1,chr16,+,57628635,57628802,57641587,57641708,57650253,57650351,168,122,99
chr16:57759728:57759836:-@chr16:57759125:57759153:-@chr16:57758217:57758909:-,0.802820512820513,0.151803278688525,-0.651017234131988,3.38302697682962e-23,-,ENSG00000140859.15,KIFC3,chr16,-,57759728,57759836,57759125,57759153,57758217,57758909,109,29,693
chr16:58463631:58463797:+@chr16:58487756:58487850:+@chr16:58503798:58503903:+,0.179230769230769,0.672622950819672,0.493392181588903,8.60644947625835e-21,-,ENSG00000103034.14,NDRG4,chr16,+,58463631,58463797,58487756,58487850,58503798,58503903,167,95,106
chr16:69121436:69121493:-@chr16:69121053:69121170:-@chr16:69118010:69120649:-,0.635384615384615,0.374426229508197,-0.260958385876419,2.71591616043429e-18,+,ENSG00000168802.12,CHTF8,chr16,-,69121436,69121493,69121053,69121170,69118010,69120649,58,118,2640
chr16:69132484:69132584:-@chr16:69121053:69121170:-@chr16:69118010:69120649:-,0.590384615384615,0.37655737704918,-0.213827238335435,3.57584341742835e-11,+,ENSG00000168802.12,CHTF8,chr16,-,69132484,69132584,69121053,69121170,69118010,69120649,101,118,2640
chr16:69132484:69132584:-@chr16:69121436:69121493:-@chr16:69118010:69120649:-,0.532692307692308,0.735245901639344,0.202553593947037,1.16884574913201e-07,+,ENSG00000168802.12,CHTF8,chr16,-,69132484,69132584,69121436,69121493,69118010,69120649,101,58,2640
chr16:70679630:70679704:-@chr16:70679315:70679323:-@chr16:70678252:70678409:-,0.699615384615385,0.458196721311475,-0.241418663303909,7.03102345763733e-21,-,ENSG00000132613.14,MTSS1L,chr16,-,70679630,70679704,70679315,70679323,70678252,70678409,75,9,158
chr16:89686690:89686797:+@chr16:89689252:89689324:+@chr16:89690553:89690624:+,0.306794871794872,0.592950819672131,0.286155947877259,1.51659908708199e-20,-,ENSG00000185324.21,CDK10,chr16,+,89686690,89686797,89689252,89689324,89690553,89690624,108,73,72
chr17:12958717:12958897:+@chr17:12973302:12973319:+@chr17:12974089:12974310:+,0.46948717948718,0.17016393442623,-0.29932324506095,7.20564188262584e-16,-,ENSG00000006740.16,ARHGAP44,chr17,+,12958717,12958897,12973302,12973319,12974089,12974310,181,18,222
chr17:15658802:15658876:-@chr17:15651091:15651946:-@chr17:15642721:15642816:-,0.68974358974359,0.424590163934426,-0.265153425809164,2.58766856369777e-12,+,ENSG00000221926.11,TRIM16,chr17,-,15658802,15658876,15651091,15651946,15642721,15642816,75,856,96
chr17:15677176:15677280:-@chr17:15651091:15651946:-@chr17:15642721:15642816:-,0.567692307692308,0.290655737704918,-0.27703656998739,5.67257368932377e-15,-,ENSG00000221926.11,TRIM16,chr17,-,15677176,15677280,15651091,15651946,15642721,15642816,105,856,96
chr17:16428817:16428982:+@chr17:16431784:16431850:+@chr17:16431966:16432300:+,0.82525641025641,0.623934426229508,-0.201321984026902,7.21376179509846e-13,+,ENSG00000187688.14,TRPV2,chr17,+,16428817,16428982,16431784,16431850,16431966,16432300,166,67,335
chr17:28404616:28405468:-@chr17:28402238:28402321:-@chr17:28400610:28400766:-,0.602435897435897,0.381311475409836,-0.221124422026061,8.83509329989728e-12,-,ENSG00000076351.12,SLC46A1,chr17,-,28404616,28405468,28402238,28402321,28400610,28400766,853,84,157
chr17:40035117:40035349:-@chr17:40034916:40034972:-@chr17:40033345:40033456:-,0.307435897435897,0.693606557377049,0.386170659941152,5.99449889043898e-20,-,ENSG00000008838.19,MED24,chr17,-,40035117,40035349,40034916,40034972,40033345,40033456,233,57,112
chr17:42660639:42660707:+@chr17:42662973:42663052:+@chr17:42663377:42663503:+,0.947051282051282,0.703770491803279,-0.243280790248003,3.41535433845615e-22,+,ENSG00000037042.8,TUBG2,chr17,+,42660639,42660707,42662973,42663052,42663377,42663503,69,80,127
chr17:44908064:44908149:-@chr17:44904766:44905149:-@chr17:44904442:44904554:-,0.0405128205128205,0.599508196721312,0.558995376208491,1.98604789504222e-21,+,ENSG00000131095.12,GFAP,chr17,-,44908064,44908149,44904766,44905149,44904442,44904554,86,384,113
chr17:45246210:45246330:+@chr17:45246505:45246604:+@chr17:45246867:45247320:+,0.85948717948718,0.464426229508197,-0.395060949978983,1.59128758463649e-23,-,ENSG00000184922.13,FMNL1,chr17,+,45246210,45246330,45246505,45246604,45246867,45247320,121,100,454
chr17:45962321:45962470:+@chr17:45971859:45971945:+@chr17:45978375:45978440:+,0.356282051282051,0.0113114754098361,-0.344970575872215,6.66404904309586e-25,-,ENSG00000186868.15,MAPT,chr17,+,45962321,45962470,45971859,45971945,45978375,45978440,150,87,66
chr17:45996399:45996664:+@chr17:46010310:46010402:+@chr17:46014243:46014324:+,0.489102564102564,0.0391803278688525,-0.449922236233712,3.9361226908587e-24,-,ENSG00000186868.15,MAPT,chr17,+,45996399,45996664,46010310,46010402,46014243,46014324,266,93,82
chr17:50977108:50977221:-@chr17:50975863:50975901:-@chr17:50974771:50974947:-,0.512692307692308,0.142295081967213,-0.370397225725095,4.75684080426762e-18,-,ENSG00000008294.20,SPAG9,chr17,-,50977108,50977221,50975863,50975901,50974771,50974947,114,39,177
chr17:5425971:5426082:+@chr17:5428071:5428211:+@chr17:5432542:5432876:+,0.303589743589744,0.517868852459016,0.214279108869273,2.05994366431442e-15,-,ENSG00000129197.14,RPAIN,chr17,+,5425971,5426082,5428071,5428211,5432542,5432876,112,141,335
chr17:5426236:5426299:+@chr17:5428071:5428211:+@chr17:5432542:5432876:+,0.402820512820513,0.704098360655738,0.301277847835225,6.08396086479823e-16,-,ENSG00000129197.14,RPAIN,chr17,+,5426236,5426299,5428071,5428211,5432542,5432876,64,141,335
chr17:63415528:63415674:+@chr17:63418307:63418407:+@chr17:63419999:63427699:+,0.567051282051282,0.794918032786885,0.227866750735603,5.97157327663386e-12,+,ENSG00000170921.15,TANC2,chr17,+,63415528,63415674,63418307,63418407,63419999,63427699,147,101,7701
chr17:6449312:6449407:+@chr17:6450028:6450072:+@chr17:6450362:6451469:+,0.338717948717949,0.716393442622951,0.377675493905002,7.45467879066826e-20,-,ENSG00000129195.15,FAM64A,chr17,+,6449312,6449407,6450028,6450072,6450362,6451469,96,45,1108
chr17:67675479:67675542:+@chr17:67687066:67687184:+@chr17:67692572:67697261:+,0.720641025641026,0.275573770491803,-0.445067255149222,1.30725075546095e-18,-,ENSG00000154217.14,PITPNC1,chr17,+,67675479,67675542,67687066,67687184,67692572,67697261,64,119,4690
chr17:77450567:77450786:+@chr17:77451367:77451528:+@chr17:77482144:77482335:+,0.305,0.615737704918033,0.310737704918033,4.3717693115493e-15,-,ENSG00000184640.17,SEPT9,chr17,+,77450567,77450786,77451367,77451528,77482144,77482335,220,162,192
chr17:82248875:82249014:-@chr17:82245976:82246039:-@chr17:82244362:82244831:-,0.578461538461538,0.253606557377049,-0.324854981084489,1.51103313373925e-22,-,ENSG00000141551.14,CSNK1D,chr17,-,82248875,82249014,82245976,82246039,82244362,82244831,140,64,470
chr18:3729135:3729375:-@chr18:3656084:3656113:-@chr18:3581875:3582164:-,0.368461538461538,0.0824590163934426,-0.286002522068096,3.71836793983423e-20,-,ENSG00000170579.16,DLGAP1,chr18,-,3729135,3729375,3656084,3656113,3581875,3582164,241,30,290
chr18:3729135:3729375:-@chr18:3656084:3656113:-@chr18:3581875:3582248:-,0.473076923076923,0.029672131147541,-0.443404791929382,7.08029562201738e-24,-,ENSG00000170579.16,DLGAP1,chr18,-,3729135,3729375,3656084,3656113,3581875,3582248,241,30,374
chr18:50273564:50273863:-@chr18:50273334:50273426:-@chr18:50272824:50272955:-,0.746282051282051,0.480983606557377,-0.265298444724674,2.13914209779246e-19,-,ENSG00000141644.17,MBD1,chr18,-,50273564,50273863,50273334,50273426,50272824,50272955,300,93,132
chr18:50273564:50273863:-@chr18:50273334:50273471:-@chr18:50272824:50272955:-,0.838717948717949,0.575901639344262,-0.262816309373686,1.23923247929299e-20,-,ENSG00000141644.17,MBD1,chr18,-,50273564,50273863,50273334,50273471,50272824,50272955,300,138,132
chr18:5395067:5395147:-@chr18:5394677:5394793:-@chr18:5392381:5393478:-,0.881410256410256,0.526393442622951,-0.355016813787306,3.58093643248609e-21,-,ENSG00000082397.17,EPB41L3,chr18,-,5395067,5395147,5394677,5394793,5392381,5393478,81,117,1098
chr18:5406777:5406968:-@chr18:5398021:5398143:-@chr18:5397058:5397426:-,0.673974358974359,0.305081967213115,-0.368892391761244,2.75146389588427e-17,-,ENSG00000082397.17,EPB41L3,chr18,-,5406777,5406968,5398021,5398143,5397058,5397426,192,123,369
chr18:79933969:79934022:-@chr18:79930228:79930311:-@chr18:79919184:79919400:-,0.592948717948718,0.275901639344262,-0.317047078604456,3.54444431537973e-17,-,ENSG00000122490.18,PQLC1,chr18,-,79933969,79934022,79930228,79930311,79919184,79919400,54,84,217
chr18:79943329:79943462:-@chr18:79930228:79930311:-@chr18:79919184:79919400:-,0.456923076923077,0.16672131147541,-0.290201765447667,2.73347357209536e-21,-,ENSG00000122490.18,PQLC1,chr18,-,79943329,79943462,79930228,79930311,79919184,79919400,134,84,217
chr18:79943329:79943462:-@chr18:79933969:79934022:-@chr18:79919184:79919400:-,0.657564102564103,0.430983606557377,-0.226580496006726,7.6471868041097e-18,-,ENSG00000122490.18,PQLC1,chr18,-,79943329,79943462,79933969,79934022,79919184,79919400,134,54,217
chr18:8824699:8826232:+@chr18:8828908:8828964:+@chr18:8831607:8832778:+,0.747051282051282,0.532131147540984,-0.214920134510298,3.75348201175373e-09,-,ENSG00000168502.17,MTCL1,chr18,+,8824699,8826232,8828908,8828964,8831607,8832778,1534,57,1172
chr19:10354042:10354234:-@chr19:10353528:10353646:-@chr19:10352926:10353098:-,0.832564102564102,0.540819672131148,-0.291744430432955,5.88079321145546e-15,-,ENSG00000105397.13,TYK2,chr19,-,10354042,10354234,10353528,10353646,10352926,10353098,193,119,173
chr19:10642367:10642451:+@chr19:10642897:10643021:+@chr19:10643279:10644559:+,0.289230769230769,0.609016393442623,0.319785624211854,1.76350107586108e-18,+,ENSG00000129353.14,SLC44A2,chr19,+,10642367,10642451,10642897,10643021,10643279,10644559,85,125,1281
chr19:1615285:1615520:-@chr19:1612207:1612433:-@chr19:1611704:1611849:-,0.539230769230769,0.195737704918033,-0.343493064312736,1.29871235354056e-21,-,ENSG00000071564.14,TCF3,chr19,-,1615285,1615520,1612207,1612433,1611704,1611849,236,227,146
chr19:1615686:1615821:-@chr19:1615285:1615485:-@chr19:1612207:1612433:-,0.415128205128205,0.774426229508197,0.359298024379992,4.42584983828642e-19,+,ENSG00000071564.14,TCF3,chr19,-,1615686,1615821,1615285,1615485,1612207,1612433,136,201,227
chr19:1615686:1615821:-@chr19:1615285:1615515:-@chr19:1612207:1612433:-,0.429871794871795,0.781147540983607,0.351275746111812,1.11637576934012e-19,+,ENSG00000071564.14,TCF3,chr19,-,1615686,1615821,1615285,1615515,1612207,1612433,136,231,227
chr19:1615686:1615821:-@chr19:1615285:1615520:-@chr19:1612207:1612433:-,0.491666666666667,0.837704918032787,0.34603825136612,2.48273092882323e-20,+,ENSG00000071564.14,TCF3,chr19,-,1615686,1615821,1615285,1615520,1612207,1612433,136,236,227
chr19:20015774:20015842:-@chr19:20015175:20015266:-@chr19:20004418:20007275:-,0.358846153846154,0.150983606557377,-0.207862547288777,1.11781211550661e-18,-,ENSG00000197124.11,ZNF682,chr19,-,20015774,20015842,20015175,20015266,20004418,20007275,69,92,2858
chr19:20023004:20023099:-@chr19:20015774:20015837:-@chr19:20004418:20007275:-,0.311538461538462,0.0886885245901639,-0.222849936948298,1.80306103598503e-20,-,ENSG00000197124.11,ZNF682,chr19,-,20023004,20023099,20015774,20015837,20004418,20007275,96,64,2858
chr19:20023004:20023099:-@chr19:20015774:20015842:-@chr19:20004418:20007275:-,0.317307692307692,0.10344262295082,-0.213865069356873,2.11031563426977e-20,-,ENSG00000197124.11,ZNF682,chr19,-,20023004,20023099,20015774,20015842,20004418,20007275,96,69,2858
chr19:21098815:21098910:+@chr19:21109623:21109644:+@chr19:21116807:21118885:+,0.43025641025641,0.186393442622951,-0.243862967633459,3.86596699542156e-16,-,ENSG00000160352.15,ZNF714,chr19,+,21098815,21098910,21109623,21109644,21116807,21118885,96,22,2079
chr19:36851830:36851904:+@chr19:36854450:36854594:+@chr19:36876785:36879574:+,0.429230769230769,0.160819672131148,-0.268411097099622,1.30366165898375e-19,-,ENSG00000251247.10,ZNF345,chr19,+,36851830,36851904,36854450,36854594,36876785,36879574,75,145,2790
chr19:36851830:36851904:+@chr19:36862917:36863011:+@chr19:36876785:36879574:+,0.475512820512821,0.21655737704918,-0.25895544346364,1.63817913922628e-18,-,ENSG00000251247.10,ZNF345,chr19,+,36851830,36851904,36862917,36863011,36876785,36879574,75,95,2790
chr19:36851830:36851904:+@chr19:36872551:36872748:+@chr19:36876785:36879574:+,0.405897435897436,0.158688524590164,-0.247208911307272,6.78508430269855e-19,+,ENSG00000251247.10,ZNF345,chr19,+,36851830,36851904,36872551,36872748,36876785,36879574,75,198,2790
chr19:3786169:3786416:-@chr19:3785064:3785286:-@chr19:3784825:3784884:-,0.368717948717949,0.641967213114754,0.273249264396805,3.52964430560796e-17,+,ENSG00000007264.14,MATK,chr19,-,3786169,3786416,3785064,3785286,3784825,3784884,248,223,60
chr19:39457675:39457740:+@chr19:39458294:39458305:+@chr19:39458818:39458887:+,0.288205128205128,0.896885245901639,0.608680117696511,4.26334011350152e-23,+,ENSG00000196235.13,SUPT5H,chr19,+,39457675,39457740,39458294,39458305,39458818,39458887,66,12,70
chr19:41350853:41351202:+@chr19:41378281:41378519:+@chr19:41410637:41410816:+,0.768333333333333,0.538196721311476,-0.230136612021858,6.78906745693388e-07,-,ENSG00000255730.5,CTC-435M10.3,chr19,+,41350853,41351202,41378281,41378519,41410637,41410816,350,239,180
chr19:42217632:42217757:-@chr19:42216680:42217045:-@chr19:42215133:42215252:-,0.868333333333333,0.65344262295082,-0.214890710382514,3.02950686314148e-14,+,ENSG00000160570.13,DEDD2,chr19,-,42217632,42217757,42216680,42217045,42215133,42215252,126,366,120
chr19:52001813:52001908:-@chr19:52000259:52000378:-@chr19:51991332:51994837:-,0.423974358974359,0.19,-0.233974358974359,1.1944693265099e-14,-,ENSG00000197619.13,ZNF615,chr19,-,52001813,52001908,52000259,52000378,51991332,51994837,96,120,3506
chr19:52283285:52283413:+@chr19:52288042:52288115:+@chr19:52290066:52296046:+,0.311923076923077,0.0924590163934426,-0.219464060529634,1.5180628591255e-22,-,ENSG00000196214.10,ZNF766,chr19,+,52283285,52283413,52288042,52288115,52290066,52296046,129,74,5981
chr19:52543266:52543347:+@chr19:52547512:52547638:+@chr19:52553107:52556336:+,0.358974358974359,0.605409836065574,0.246435477091215,3.7510497806113e-14,-,ENSG00000198482.11,ZNF808,chr19,+,52543266,52543347,52547512,52547638,52553107,52556336,82,127,3230
chr19:53486632:53486758:+@chr19:53488208:53488300:+@chr19:53490375:53496255:+,0.349871794871795,0.115245901639344,-0.234625893232451,2.61292291368219e-20,-,ENSG00000198346.10,ZNF813,chr19,+,53486632,53486758,53488208,53488300,53490375,53496255,127,93,5881
chr19:58059239:58059310:+@chr19:58059969:58060035:+@chr19:58061580:58061706:+,0.319615384615385,0.527540983606557,0.207925598991173,1.91206558420181e-09,+,ENSG00000176293.19,ZNF135,chr19,+,58059239,58059310,58059969,58060035,58061580,58061706,72,67,127
chr2:101859643:101859864:+@chr2:101860825:101860986:+@chr2:101863821:101864051:+,0.35,0.831147540983607,0.481147540983607,8.70093230885765e-20,+,ENSG00000071054.16,MAP4K4,chr2,+,101859643,101859864,101860825,101860986,101863821,101864051,222,162,231
chr2:101859643:101859864:+@chr2:101860825:101860986:+@chr2:101864930:101865036:+,0.450769230769231,0.83344262295082,0.382673392181589,2.93952005402592e-17,+,ENSG00000071054.16,MAP4K4,chr2,+,101859643,101859864,101860825,101860986,101864930,101865036,222,162,107
chr2:127068924:127069031:-@chr2:127068163:127068255:-@chr2:127063933:127064018:-,0.52948717948718,0.774754098360656,0.245266918873476,4.50436942443907e-11,-,ENSG00000136717.14,BIN1,chr2,-,127068924,127069031,127068163,127068255,127063933,127064018,108,93,86
chr2:130164374:130164445:-@chr2:130161186:130161272:-@chr2:130157251:130157396:-,0.701153846153846,0.404590163934426,-0.29656368221942,1.06045023681025e-15,-,ENSG00000136699.19,SMPD4,chr2,-,130164374,130164445,130161186,130161272,130157251,130157396,72,87,146
chr2:135164594:135164696:+@chr2:135167693:135167713:+@chr2:135168545:135168749:+,0.416794871794872,0.181967213114754,-0.234827658680118,2.87628801818855e-13,-,ENSG00000115839.17,RAB3GAP1,chr2,+,135164594,135164696,135167693,135167713,135168545,135168749,103,21,205
chr2:135604806:135605016:+@chr2:135616668:135616757:+@chr2:135621494:135621608:+,0.683846153846154,0.271639344262295,-0.412206809583859,6.2016149425055e-21,-,ENSG00000048991.16,R3HDM1,chr2,+,135604806,135605016,135616668,135616757,135621494,135621608,211,90,115
chr2:144518203:144518575:+@chr2:144518752:144518861:+@chr2:144519511:144520110:+,0.327564102564103,0.112950819672131,-0.214613282891971,8.61388005417038e-16,+,ENSG00000238057.8,ZEB2-AS1,chr2,+,144518203,144518575,144518752,144518861,144519511,144520110,373,110,600
chr2:152619509:152619718:+@chr2:152622537:152622557:+@chr2:152625438:152625562:+,0.332692307692308,0.758852459016393,0.426160151324086,1.29528185350077e-16,-,ENSG00000157827.19,FMNL2,chr2,+,152619509,152619718,152622537,152622557,152625438,152625562,210,21,125
chr2:152640791:152640914:+@chr2:152643419:152643544:+@chr2:152647796:152649834:+,0.310641025641026,0.764754098360656,0.45411307271963,2.65865456828829e-20,-,ENSG00000157827.19,FMNL2,chr2,+,152640791,152640914,152643419,152643544,152647796,152649834,124,126,2039
chr2:159337567:159337772:-@chr2:159336942:159337077:-@chr2:159332540:159332686:-,0.51525641025641,0.772459016393443,0.257202606137032,2.06953855458686e-14,+,ENSG00000123636.17,BAZ2B,chr2,-,159337567,159337772,159336942,159337077,159332540,159332686,206,136,147
chr2:171692777:171692894:+@chr2:171707233:171707377:+@chr2:171715328:171715443:+,0.651025641025641,0.276885245901639,-0.374140395124002,3.70923743869796e-13,+,ENSG00000077380.15,DYNC1I2,chr2,+,171692777,171692894,171707233,171707377,171715328,171715443,118,145,116
chr2:171707287:171707377:+@chr2:171712767:171712826:+@chr2:171715328:171715443:+,0.413717948717949,0.848032786885246,0.434314838167297,1.18025776861224e-17,-,ENSG00000077380.15,DYNC1I2,chr2,+,171707287,171707377,171712767,171712826,171715328,171715443,91,60,116
chr2:183037992:183038858:-@chr2:183024978:183024995:-@chr2:183023806:183023916:-,0.679230769230769,0.268852459016393,-0.410378310214376,2.39908497525652e-16,-,ENSG00000061676.14,NCKAP1,chr2,-,183037992,183038858,183024978,183024995,183023806,183023916,867,18,111
chr2:206596051:206596162:+@chr2:206605790:206605880:+@chr2:206617579:206621130:+,0.119871794871795,0.331803278688525,0.21193148381673,1.56346758707748e-17,+,ENSG00000114948.12,ADAM23,chr2,+,206596051,206596162,206605790,206605880,206617579,206621130,112,91,3552
chr2:206596051:206596162:+@chr2:206609910:206610000:+@chr2:206617579:206621130:+,0.884871794871795,0.437704918032787,-0.447166876839008,3.53571591805236e-21,+,ENSG00000114948.12,ADAM23,chr2,+,206596051,206596162,206609910,206610000,206617579,206621130,112,91,3552
chr2:209680750:209680827:+@chr2:209696542:209696748:+@chr2:209700277:209700338:+,0.836025641025641,0.370655737704918,-0.465369903320723,1.91558146782021e-19,-,ENSG00000078018.19,MAP2,chr2,+,209680750,209680827,209696542,209696748,209700277,209700338,78,207,62
chr2:219299985:219300259:-@chr2:219299700:219299786:-@chr2:219299305:219299384:-,0.808333333333333,0.599180327868853,-0.209153005464481,4.93736976724975e-17,+,ENSG00000054356.13,PTPRN,chr2,-,219299985,219300259,219299700,219299786,219299305,219299384,275,87,80
chr2:227325271:227325427:+@chr2:227328678:227328789:+@chr2:227330626:227330846:+,0.45948717948718,0.699508196721312,0.240021017234132,2.5943010643855e-19,+,ENSG00000168958.19,MFF,chr2,+,227325271,227325427,227328678,227328789,227330626,227330846,157,112,221
chr2:227340292:227340380:+@chr2:227347226:227347384:+@chr2:227352514:227352573:+,0.937820512820513,0.593770491803279,-0.344050021017234,6.23552961208552e-24,-,ENSG00000168958.19,MFF,chr2,+,227340292,227340380,227347226,227347384,227352514,227352573,89,159,60
chr2:227340292:227340380:+@chr2:227347226:227347384:+@chr2:227355677:227355761:+,0.851282051282051,0.625245901639344,-0.226036149642707,4.62419528453361e-17,-,ENSG00000168958.19,MFF,chr2,+,227340292,227340380,227347226,227347384,227355677,227355761,89,159,85
chr2:227536901:227536993:+@chr2:227550059:227550106:+@chr2:227551959:227552117:+,0.539615384615385,0.160983606557377,-0.378631778058008,4.19605525876031e-16,-,ENSG00000173744.17,AGFG1,chr2,+,227536901,227536993,227550059,227550106,227551959,227552117,93,48,159
chr2:240773114:240773256:-@chr2:240772570:240772596:-@chr2:240770971:240771104:-,0.550641025641026,0.12327868852459,-0.427362337116436,1.53661895426435e-22,-,ENSG00000130294.15,KIF1A,chr2,-,240773114,240773256,240772570,240772596,240770971,240771104,143,27,134
chr2:241094277:241094432:-@chr2:241091895:241092114:-@chr2:241090278:241090449:-,0.636794871794872,0.343114754098361,-0.293680117696511,2.33361438440942e-12,-,ENSG00000122085.16,MTERF4,chr2,-,241094277,241094432,241091895,241092114,241090278,241090449,156,220,172
chr2:25388202:25388361:-@chr2:25387289:25387378:-@chr2:25383836:25383889:-,0.531666666666667,0.320983606557377,-0.21068306010929,4.06192873045748e-12,-,ENSG00000138101.18,DTNB,chr2,-,25388202,25388361,25387289,25387378,25383836,25383889,160,90,54
chr2:38995123:38995387:-@chr2:38989270:38989314:-@chr2:38987473:38987591:-,0.366153846153846,0.119180327868852,-0.246973518284994,4.44203899240254e-18,-,ENSG00000115904.12,SOS1,chr2,-,38995123,38995387,38989270,38989314,38987473,38987591,265,45,119
chr2:50623314:50623615:-@chr2:50621226:50621249:-@chr2:50620022:50620183:-,0.569871794871795,0.349016393442623,-0.220855401429172,6.90500638589786e-09,-,ENSG00000179915.22,NRXN1,chr2,-,50623314,50623615,50621226,50621249,50620022,50620183,302,24,162
chr2:55028164:55028220:-@chr2:55025086:55027485:-@chr2:54987491:54987698:-,0.234102564102564,0.580983606557377,0.346881042454813,7.97948475089971e-22,-,ENSG00000115310.17,RTN4,chr2,-,55028164,55028220,55025086,55027485,54987491,54987698,57,2400,208
chr2:70085547:70085624:-@chr2:70083507:70083687:-@chr2:70051203:70051305:-,0.370769230769231,0.593606557377049,0.222837326607818,1.66814777954017e-14,-,ENSG00000179818.13,PCBP1-AS1,chr2,-,70085547,70085624,70083507,70083687,70051203,70051305,78,181,103
chr2:73088050:73088749:-@chr2:73079651:73081663:-@chr2:73075993:73076182:-,0.511153846153846,0.77016393442623,0.259010088272383,1.96671303283562e-18,+,ENSG00000135631.16,RAB11FIP5,chr2,-,73088050,73088749,73079651,73081663,73075993,73076182,700,2013,190
chr2:80608184:80608318:+@chr2:80619085:80619228:+@chr2:80647585:80648861:+,0.0546153846153846,0.56672131147541,0.512105926860025,4.9956805065057e-23,+,ENSG00000066032.18,CTNNA2,chr2,+,80608184,80608318,80619085,80619228,80647585,80648861,135,144,1277
chr2:9423373:9423547:-@chr2:9419990:9420100:-@chr2:9414178:9414256:-,0.506025641025641,0.284754098360656,-0.221271542664985,3.70286184748913e-10,+,ENSG00000119185.12,ITGB1BP1,chr2,-,9423373,9423547,9419990,9420100,9414178,9414256,175,111,79
chr2:96733519:96733601:-@chr2:96713107:96713139:-@chr2:96711864:96712025:-,0.514615384615385,0.714754098360656,0.200138713745271,7.15481486211766e-08,-,ENSG00000114988.11,LMAN2L,chr2,-,96733519,96733601,96713107,96713139,96711864,96712025,83,33,162
chr2:98546586:98546694:+@chr2:98548955:98548969:+@chr2:98552786:98552969:+,0.481410256410256,0.268360655737705,-0.213049600672552,1.22547545668485e-10,+,ENSG00000040933.15,INPP4A,chr2,+,98546586,98546694,98548955,98548969,98552786,98552969,109,15,184
chr20:31566210:31566295:+@chr20:31568078:31568224:+@chr20:31569120:31569567:+,0.523076923076923,0.168852459016393,-0.35422446406053,1.19822594739825e-18,-,ENSG00000101294.16,HM13,chr20,+,31566210,31566295,31568078,31568224,31569120,31569567,86,147,448
chr20:31566210:31566295:+@chr20:31568078:31568280:+@chr20:31569120:31569567:+,0.525128205128205,0.18016393442623,-0.344964270701976,2.60196124874222e-18,-,ENSG00000101294.16,HM13,chr20,+,31566210,31566295,31568078,31568280,31569120,31569567,86,203,448
chr20:35548808:35548865:+@chr20:35554372:35554386:+@chr20:35555044:35555075:+,0.551923076923077,0.775901639344262,0.223978562421185,1.49557608670292e-11,-,ENSG00000125991.19,ERGIC3,chr20,+,35548808,35548865,35554372,35554386,35555044,35555075,58,15,32
chr20:36496705:36497066:+@chr20:36499242:36499321:+@chr20:36499588:36499676:+,0.505384615384616,0.0965573770491803,-0.408827238335435,3.7745750507463e-23,-,ENSG00000080845.17,DLGAP4,chr20,+,36496705,36497066,36499242,36499321,36499588,36499676,362,80,89
chr20:36496705:36497066:+@chr20:36499242:36499321:+@chr20:36500199:36500611:+,0.915897435897436,0.114754098360656,-0.80114333753678,4.92428376713996e-24,-,ENSG00000080845.17,DLGAP4,chr20,+,36496705,36497066,36499242,36499321,36500199,36500611,362,80,413
chr20:36499242:36499321:+@chr20:36499588:36499676:+@chr20:36500199:36500611:+,0.205,0.601147540983607,0.396147540983607,2.50197348650314e-20,+,ENSG00000080845.17,DLGAP4,chr20,+,36499242,36499321,36499588,36499676,36500199,36500611,80,89,413
chr20:37386075:37386174:+@chr20:37386460:37386477:+@chr20:37393895:37393993:+,0.562820512820513,0.804262295081967,0.241441782261454,9.6262445302728e-11,+,ENSG00000197122.11,SRC,chr20,+,37386075,37386174,37386460,37386477,37393895,37393993,100,18,99
chr20:37521215:37521403:+@chr20:37522358:37522438:+@chr20:37522667:37523693:+,0.0656410256410256,0.270655737704918,0.205014712063892,1.97465355137486e-23,+,ENSG00000053438.8,NNAT,chr20,+,37521215,37521403,37522358,37522438,37522667,37523693,189,81,1027
chr20:37527793:37527931:-@chr20:37521319:37521409:-@chr20:37517417:37519350:-,0.0630769230769231,0.342295081967213,0.27921815889029,1.43312305853769e-21,-,ENSG00000166619.12,BLCAP,chr20,-,37527793,37527931,37521319,37521409,37517417,37519350,139,91,1934
chr20:37527793:37527931:-@chr20:37521319:37521451:-@chr20:37517417:37519350:-,0.107948717948718,0.525409836065574,0.417461118116856,2.70247180554743e-22,-,ENSG00000166619.12,BLCAP,chr20,-,37527793,37527931,37521319,37521451,37517417,37519350,139,133,1934
chr20:38447466:38447623:+@chr20:38447930:38448093:+@chr20:38448662:38448730:+,0.60474358974359,0.363934426229508,-0.240809163514082,7.61668869631084e-15,-,ENSG00000174365.19,SNHG11,chr20,+,38447466,38447623,38447930,38448093,38448662,38448730,158,164,69
chr20:47220258:47220324:-@chr20:47212642:47212725:-@chr20:47209214:47210897:-,0.108846153846154,0.461803278688525,0.352957124842371,2.83671317073537e-22,+,ENSG00000101040.19,ZMYND8,chr20,-,47220258,47220324,47212642,47212725,47209214,47210897,67,84,1684
chr20:49936399:49936552:+@chr20:49941561:49941711:+@chr20:49945382:49945488:+,0.624615384615385,0.870655737704918,0.246040353089533,1.30794750057382e-17,+,ENSG00000124226.10,RNF114,chr20,+,49936399,49936552,49941561,49941711,49945382,49945488,154,151,107
chr20:49936399:49936552:+@chr20:49941583:49941711:+@chr20:49945382:49945488:+,0.513589743589744,0.775409836065574,0.26182009247583,3.33809693825867e-17,+,ENSG00000124226.10,RNF114,chr20,+,49936399,49936552,49941583,49941711,49945382,49945488,154,129,107
chr20:63244024:63244084:-@chr20:63242539:63242623:-@chr20:63240784:63241506:-,0.634102564102564,0.233114754098361,-0.400987810004203,5.51211621865281e-21,-,ENSG00000101198.14,NKAIN4,chr20,-,63244024,63244084,63242539,63242623,63240784,63241506,61,85,723
chr20:63433809:63433903:-@chr20:63431340:63431369:-@chr20:63428367:63428435:-,0.791282051282051,0.268360655737705,-0.522921395544346,2.0096419252239e-22,-,ENSG00000075043.18,KCNQ2,chr20,-,63433809,63433903,63431340,63431369,63428367,63428435,95,30,69
chr20:833715:833951:+@chr20:839455:839563:+@chr20:844708:846279:+,0.336923076923077,0.0927868852459016,-0.244136191677175,1.6520177962895e-17,-,ENSG00000125898.12,FAM110A,chr20,+,833715,833951,839455,839563,844708,846279,237,109,1572
chr20:9473279:9473365:+@chr20:9476717:9476753:+@chr20:9478921:9481242:+,0.397179487179487,0.615409836065574,0.218230348886087,8.50098405130635e-11,-,ENSG00000101333.16,PLCB4,chr20,+,9473279,9473365,9476717,9476753,9478921,9481242,87,37,2322
chr21:25735384:25735578:+@chr21:25741573:25741675:+@chr21:25745210:25745354:+,0.692564102564103,0.895081967213115,0.202517864649012,1.41106762671234e-14,+,ENSG00000154727.10,GABPA,chr21,+,25735384,25735578,25741573,25741675,25745210,25745354,195,103,145
chr21:26021840:26022042:-@chr21:26000015:26000182:-@chr21:25982344:25982477:-,0.328333333333333,0.127049180327869,-0.201284153005464,2.53761299633882e-16,-,ENSG00000142192.20,APP,chr21,-,26021840,26022042,26000015,26000182,25982344,25982477,203,168,134
chr21:26021840:26022042:-@chr21:26000015:26000182:-@chr21:25997360:25997416:-,0.400128205128205,0.171475409836066,-0.22865279529214,5.38964198447417e-12,-,ENSG00000142192.20,APP,chr21,-,26021840,26022042,26000015,26000182,25997360,25997416,203,168,57
chr21:29008395:29008621:-@chr21:29008240:29008307:-@chr21:29007761:29008123:-,0.778589743589744,0.574918032786885,-0.203671710802858,8.39439769563386e-13,-,ENSG00000156253.6,RWDD2B,chr21,-,29008395,29008621,29008240,29008307,29007761,29008123,227,68,363
chr21:33799808:33799929:+@chr21:33802430:33802444:+@chr21:33810975:33811222:+,0.474230769230769,0.703770491803279,0.229539722572509,5.49239554700799e-10,-,ENSG00000205726.14,ITSN1,chr21,+,33799808,33799929,33802430,33802444,33810975,33811222,122,15,248
chr21:37267238:37267532:-@chr21:37266792:37266847:-@chr21:37261082:37261937:-,0.356794871794872,0.155573770491803,-0.201221101303069,3.49317600466171e-18,+,ENSG00000157538.13,DSCR3,chr21,-,37267238,37267532,37266792,37266847,37261082,37261937,295,56,856
chr22:19971886:19971971:-@chr22:19971216:19971335:-@chr22:19969896:19970743:-,0.60025641025641,0.91655737704918,0.31630096679277,2.52902410420105e-21,+,ENSG00000099889.13,ARVCF,chr22,-,19971886,19971971,19971216,19971335,19969896,19970743,86,120,848
chr22:20052465:20052584:+@chr22:20061530:20061681:+@chr22:20063338:20063442:+,0.763974358974359,0.558032786885246,-0.205941572089113,2.01533386932846e-12,-,ENSG00000183597.15,TANGO2,chr22,+,20052465,20052584,20061530,20061681,20063338,20063442,120,152,105
chr22:20052465:20052584:+@chr22:20061530:20061683:+@chr22:20063338:20063442:+,0.846410256410256,0.622950819672131,-0.223459436738125,1.87793348006883e-15,-,ENSG00000183597.15,TANGO2,chr22,+,20052465,20052584,20061530,20061683,20063338,20063442,120,154,105
chr22:20052465:20052584:+@chr22:20061530:20061706:+@chr22:20063338:20063442:+,0.745,0.539016393442623,-0.205983606557377,1.20173666910269e-12,-,ENSG00000183597.15,TANGO2,chr22,+,20052465,20052584,20061530,20061706,20063338,20063442,120,177,105
chr22:20055943:20056013:+@chr22:20061530:20061681:+@chr22:20063338:20063442:+,0.876025641025641,0.627540983606557,-0.248484657419084,4.04681525741807e-19,-,ENSG00000183597.15,TANGO2,chr22,+,20055943,20056013,20061530,20061681,20063338,20063442,71,152,105
chr22:20055943:20056013:+@chr22:20061530:20061683:+@chr22:20063338:20063442:+,0.9,0.662295081967213,-0.237704918032787,1.7018391550601e-19,-,ENSG00000183597.15,TANGO2,chr22,+,20055943,20056013,20061530,20061683,20063338,20063442,71,154,105
chr22:20055943:20056013:+@chr22:20061530:20061706:+@chr22:20063338:20063442:+,0.863974358974359,0.620819672131148,-0.243154686843212,2.95722157574677e-19,-,ENSG00000183597.15,TANGO2,chr22,+,20055943,20056013,20061530,20061706,20063338,20063442,71,177,105
chr22:24589821:24589949:-@chr22:24588679:24589265:-@chr22:24588214:24588329:-,0.525512820512821,0.312131147540984,-0.213381672971837,5.84031235416849e-16,-,ENSG00000178026.12,LRRC75B,chr22,-,24589821,24589949,24588679,24589265,24588214,24588329,129,587,116
chr22:27935151:27935230:+@chr22:27993124:27993535:+@chr22:27994473:27994653:+,0.674358974358975,0.935409836065574,0.261050861706599,1.1362560407933e-21,-,ENSG00000235954.6,TTC28-AS1,chr22,+,27935151,27935230,27993124,27993535,27994473,27994653,80,412,181
chr22:27997411:27997739:+@chr22:27997986:27998838:+@chr22:27999430:28002679:+,0.616025641025641,0.944426229508197,0.328400588482556,1.80604560655421e-20,+,ENSG00000235954.6,TTC28-AS1,chr22,+,27997411,27997739,27997986,27998838,27999430,28002679,329,853,3250
chr22:27997411:27997739:+@chr22:27998604:27998838:+@chr22:27999430:28002679:+,0.713205128205128,0.958032786885246,0.244827658680118,2.69930089281535e-21,+,ENSG00000235954.6,TTC28-AS1,chr22,+,27997411,27997739,27998604,27998838,27999430,28002679,329,235,3250
chr22:30667462:30667890:-@chr22:30664955:30665121:-@chr22:30663404:30664080:-,0.352948717948718,0.102131147540984,-0.250817570407734,2.85923647907501e-18,-,ENSG00000167065.13,DUSP18,chr22,-,30667462,30667890,30664955,30665121,30663404,30664080,429,167,677
chr22:31335692:31335863:-@chr22:31328787:31328859:-@chr22:31325809:31327309:-,0.407307692307692,0.158196721311475,-0.249110970996217,6.62244585991918e-19,+,ENSG00000100105.17,PATZ1,chr22,-,31335692,31335863,31328787,31328859,31325809,31327309,172,73,1501
chr22:31335692:31335863:-@chr22:31328787:31328924:-@chr22:31325809:31327309:-,0.349102564102564,0.139508196721311,-0.209594367381253,5.75723524392129e-18,+,ENSG00000100105.17,PATZ1,chr22,-,31335692,31335863,31328787,31328924,31325809,31327309,172,138,1501
chr22:38129454:38129562:-@chr22:38128269:38128430:-@chr22:38126371:38126449:-,0.354871794871795,0.877213114754098,0.522341319882304,9.62760470202095e-23,+,ENSG00000184381.18,PLA2G6,chr22,-,38129454,38129562,38128269,38128430,38126371,38126449,109,162,79
chr22:50436367:50436452:+@chr22:50436988:50437068:+@chr22:50437506:50437603:+,0.434102564102564,0.651311475409836,0.217208911307272,3.83625525669154e-18,+,ENSG00000100239.15,PPP6R2,chr22,+,50436367,50436452,50436988,50437068,50437506,50437603,86,81,98
chr3:11379972:11380052:+@chr3:11426804:11426926:+@chr3:11554811:11557665:+,0.860128205128205,0.320327868852459,-0.539800336275746,2.50518773479071e-22,-,ENSG00000197548.12,ATG7,chr3,+,11379972,11380052,11426804,11426926,11554811,11557665,81,123,2855
chr3:132530998:132531097:+@chr3:132537158:132537266:+@chr3:132538176:132539032:+,0.314615384615385,0.537540983606557,0.222925598991173,6.79721898081923e-11,-,ENSG00000138246.15,DNAJC13,chr3,+,132530998,132531097,132537158,132537266,132538176,132539032,100,109,857
chr3:141065952:141066798:+@chr3:141132189:141132310:+@chr3:141147142:141148611:+,0.320769230769231,0.0768852459016394,-0.243883984867591,2.8555617761379e-21,+,ENSG00000175093.4,SPSB4,chr3,+,141065952,141066798,141132189,141132310,141147142,141148611,847,122,1470
chr3:141287314:141287453:+@chr3:141305756:141307776:+@chr3:141308204:141308407:+,0.293717948717949,0.0345901639344262,-0.259127784783523,3.20989476521577e-22,-,ENSG00000155893.12,PXYLP1,chr3,+,141287314,141287453,141305756,141307776,141308204,141308407,140,2021,204
chr3:141876614:141876910:+@chr3:141902136:141902227:+@chr3:141903620:141903748:+,0.568846153846154,0.0936065573770492,-0.475239596469105,2.04153705451561e-19,-,ENSG00000069849.10,ATP1B3,chr3,+,141876614,141876910,141902136,141902227,141903620,141903748,297,92,129
chr3:150408335:150411308:+@chr3:150423049:150423120:+@chr3:150457076:150457127:+,0.401410256410256,0.131475409836066,-0.269934846574191,1.934552590362e-18,-,ENSG00000196428.12,TSC22D2,chr3,+,150408335,150411308,150423049,150423120,150457076,150457127,2974,72,52
chr3:152445282:152445539:+@chr3:152446704:152446757:+@chr3:152447620:152447773:+,0.457948717948718,0.753114754098361,0.295166036149643,2.37492686877278e-17,+,ENSG00000152601.17,MBNL1,chr3,+,152445282,152445539,152446704,152446757,152447620,152447773,258,54,154
chr3:181563720:181563928:+@chr3:181610861:181610929:+@chr3:181699598:181699883:+,0.117820512820513,0.396393442622951,0.278572929802438,2.84776035001807e-16,-,ENSG00000242808.7,SOX2-OT,chr3,+,181563720,181563928,181610861,181610929,181699598,181699883,209,69,286
chr3:184337311:184337371:+@chr3:184338387:184338529:+@chr3:184341724:184341817:+,0.950384615384615,0.720491803278689,-0.229892812105927,4.1752318008349e-20,-,ENSG00000175182.14,FAM131A,chr3,+,184337311,184337371,184338387,184338529,184341724,184341817,61,143,94
chr3:194604287:194604445:-@chr3:194593041:194593070:-@chr3:194587681:194588639:-,0.310128205128205,0.0840983606557377,-0.226029844472467,5.38907395883054e-21,-,ENSG00000145014.17,TMEM44,chr3,-,194604287,194604445,194593041,194593070,194587681,194588639,159,30,959
chr3:194604287:194604445:-@chr3:194593041:194593073:-@chr3:194587681:194588639:-,0.403333333333333,0.178196721311475,-0.225136612021858,1.3637279706876e-18,-,ENSG00000145014.17,TMEM44,chr3,-,194604287,194604445,194593041,194593073,194587681,194588639,159,33,959
chr3:197003602:197003970:+@chr3:197004097:197004359:+@chr3:197004494:197004744:+,0.399615384615385,0.122295081967213,-0.277320302648171,6.99140215335113e-17,-,ENSG00000228109.1,MELTF-AS1,chr3,+,197003602,197003970,197004097,197004359,197004494,197004744,369,263,251
chr3:197875698:197875775:+@chr3:197880512:197880757:+@chr3:197883541:197888436:+,0.629230769230769,0.83344262295082,0.20421185372005,2.15914671934831e-10,-,ENSG00000186001.12,LRCH3,chr3,+,197875698,197875775,197880512,197880757,197883541,197888436,78,246,4896
chr3:33570727:33570790:-@chr3:33563964:33563966:-@chr3:33560808:33560971:-,0.329487179487179,0.11344262295082,-0.21604455653636,4.30925499387148e-14,-,ENSG00000163539.16,CLASP2,chr3,-,33570727,33570790,33563964,33563966,33560808,33560971,64,3,164
chr3:33576169:33576275:-@chr3:33574473:33574496:-@chr3:33573110:33573354:-,0.577948717948718,0.854426229508197,0.276477511559479,1.08912157974964e-15,+,ENSG00000163539.16,CLASP2,chr3,-,33576169,33576275,33574473,33574496,33573110,33573354,107,24,245
chr3:37094792:37094908:-@chr3:37091467:37091538:-@chr3:37083636:37083806:-,0.717435897435897,0.221803278688525,-0.495632618747373,3.12661155291387e-22,-,ENSG00000093167.17,LRRFIP2,chr3,-,37094792,37094908,37091467,37091538,37083636,37083806,117,72,171
chr3:37355101:37355187:+@chr3:37361243:37361305:+@chr3:37366080:37366751:+,0.607307692307692,0.827213114754098,0.219905422446406,1.0185003324003e-11,-,ENSG00000144674.16,GOLGA4,chr3,+,37355101,37355187,37361243,37361305,37366080,37366751,87,63,672
chr3:49022008:49022293:-@chr3:49018400:49018553:-@chr3:49018023:49018318:-,0.554102564102564,0.928688524590164,0.3745859604876,9.12600677087026e-23,+,ENSG00000178149.16,DALRD3,chr3,-,49022008,49022293,49018400,49018553,49018023,49018318,286,154,296
chr3:57922889:57923023:+@chr3:57925845:57925934:+@chr3:57927296:57929168:+,0.399871794871795,0.682786885245902,0.282915090374107,9.28814167153838e-11,+,ENSG00000163681.14,SLMAP,chr3,+,57922889,57923023,57925845,57925934,57927296,57929168,135,90,1873
chr3:62491339:62491480:-@chr3:62481723:62481869:-@chr3:62478261:62478416:-,0.608461538461539,0.232295081967213,-0.376166456494325,2.88819239000422e-20,-,ENSG00000163618.17,CADPS,chr3,-,62491339,62491480,62481723,62481869,62478261,62478416,142,147,156
chr3:65361199:65361337:-@chr3:65359064:65359152:-@chr3:65354231:65357132:-,0.712179487179487,0.171639344262295,-0.540540142917192,6.86092869169946e-22,-,ENSG00000151276.23,MAGI1,chr3,-,65361199,65361337,65359064,65359152,65354231,65357132,139,89,2902
chr4:101032267:101032364:-@chr4:101029166:101029195:-@chr4:101023409:101026061:-,0.838717948717949,0.472131147540984,-0.366586801176965,6.28532743206767e-21,-,ENSG00000138814.16,PPP3CA,chr4,-,101032267,101032364,101029166,101029195,101023409,101026061,98,30,2653
chr4:113350228:113350249:+@chr4:113353045:113359299:+@chr4:113360823:113360897:+,0.389102564102564,0.754590163934426,0.365487599831862,1.2021699114628e-15,-,ENSG00000145362.17,ANK2,chr4,+,113350228,113350249,113353045,113359299,113360823,113360897,22,6255,75
chr4:145764979:145765165:-@chr4:145763090:145763122:-@chr4:145757627:145761598:-,0.49974358974359,0.274262295081967,-0.225481294661623,2.92379156227005e-13,-,ENSG00000151612.15,ZNF827,chr4,-,145764979,145765165,145763090,145763122,145757627,145761598,187,33,3972
chr4:145764988:145765165:-@chr4:145763090:145763122:-@chr4:145757627:145761598:-,0.561153846153846,0.282622950819672,-0.278530895334174,2.97206435026163e-13,-,ENSG00000151612.15,ZNF827,chr4,-,145764988,145765165,145763090,145763122,145757627,145761598,178,33,3972
chr4:150198002:150198103:+@chr4:150199028:150199078:+@chr4:150203795:150203889:+,0.576410256410257,0.0454098360655738,-0.531000420344683,6.15468630592403e-20,-,ENSG00000170390.15,DCLK2,chr4,+,150198002,150198103,150199028,150199078,150203795,150203889,102,51,95
chr4:150249568:150249684:+@chr4:150254426:150254438:+@chr4:150256020:150257438:+,0.0766666666666667,0.694262295081967,0.617595628415301,6.54572968061641e-24,+,ENSG00000170390.15,DCLK2,chr4,+,150249568,150249684,150254426,150254438,150256020,150257438,117,13,1419
chr4:167233985:167234173:-@chr4:167062492:167062537:-@chr4:166912620:166912743:-,0.598333333333333,0.333606557377049,-0.264726775956284,2.05202953072619e-10,+,ENSG00000196104.10,SPOCK3,chr4,-,167233985,167234173,167062492,167062537,166912620,166912743,189,46,124
chr4:168924945:168925078:+@chr4:168925233:168925278:+@chr4:168926213:168928457:+,0.337051282051282,0.0867213114754098,-0.250329970575872,3.67976128669188e-21,-,ENSG00000129116.17,PALLD,chr4,+,168924945,168925078,168925233,168925278,168926213,168928457,134,46,2245
chr4:170003671:170003784:-@chr4:170001965:170002226:-@chr4:169986597:169992309:-,0.0487179487179487,0.257540983606557,0.208823034888609,1.50437648552378e-20,-,ENSG00000198948.11,MFAP3L,chr4,-,170003671,170003784,170001965,170002226,169986597,169992309,114,262,5713
chr4:182917288:182917477:-@chr4:182916673:182916857:-@chr4:182916419:182916539:-,0.425,0.634918032786885,0.209918032786885,1.11340427962151e-10,+,ENSG00000129187.14,DCTD,chr4,-,182917288,182917477,182916673,182916857,182916419,182916539,190,185,121
chr4:1939654:1939778:+@chr4:1942339:1942432:+@chr4:1951072:1951203:+,0.668589743589744,0.421311475409836,-0.247278268179908,3.46424914250984e-17,+,ENSG00000109685.17,NSD2,chr4,+,1939654,1939778,1942339,1942432,1951072,1951203,125,94,132
chr4:1939654:1939778:+@chr4:1942339:1942565:+@chr4:1951072:1951203:+,0.737051282051282,0.465081967213115,-0.271969314838167,1.16200645142145e-17,+,ENSG00000109685.17,NSD2,chr4,+,1939654,1939778,1942339,1942565,1951072,1951203,125,227,132
chr4:20700413:20700787:+@chr4:20702141:20702221:+@chr4:20704466:20704533:+,0.472564102564103,0.230491803278689,-0.242072299285414,8.42921421824579e-13,-,ENSG00000163138.18,PACRGL,chr4,+,20700413,20700787,20702141,20702221,20704466,20704533,375,81,68
chr4:20700459:20700706:+@chr4:20702141:20702221:+@chr4:20704466:20704533:+,0.601794871794872,0.355409836065574,-0.246385035729298,6.80085773623765e-11,-,ENSG00000163138.18,PACRGL,chr4,+,20700459,20700706,20702141,20702221,20704466,20704533,248,81,68
chr4:2926014:2926112:+@chr4:2926639:2926675:+@chr4:2928171:2930073:+,0.173589743589744,0.65016393442623,0.476574190836486,4.33504423448509e-21,+,ENSG00000087274.16,ADD1,chr4,+,2926014,2926112,2926639,2926675,2928171,2930073,99,37,1903
chr4:2926014:2926112:+@chr4:2926642:2926675:+@chr4:2928171:2930073:+,0.307820512820513,0.820983606557377,0.513163093736864,6.74578846167487e-22,+,ENSG00000087274.16,ADD1,chr4,+,2926014,2926112,2926642,2926675,2928171,2930073,99,34,1903
chr4:41619188:41619440:+@chr4:41638932:41638967:+@chr4:41644500:41644626:+,0.822051282051282,0.293770491803279,-0.528280790248003,1.00080185921553e-21,-,ENSG00000064042.17,LIMCH1,chr4,+,41619188,41619440,41638932,41638967,41644500,41644626,253,36,127
chr4:55883823:55883928:+@chr4:55888888:55888932:+@chr4:55890223:55890386:+,0.194230769230769,0.731967213114754,0.537736443883985,8.62765614310349e-23,+,ENSG00000090989.17,EXOC1,chr4,+,55883823,55883928,55888888,55888932,55890223,55890386,106,45,164
chr4:62044453:62044549:+@chr4:62068166:62068217:+@chr4:62070109:62071127:+,0.357307692307692,0.621639344262295,0.264331651954603,6.23813559656357e-15,+,ENSG00000150471.16,ADGRL3,chr4,+,62044453,62044549,62068166,62068217,62070109,62071127,97,52,1019
chr4:75655066:75655246:-@chr4:75653983:75654081:-@chr4:75648639:75648741:-,0.694230769230769,0.355901639344262,-0.338329129886507,3.67645690959044e-15,-,ENSG00000138757.14,G3BP2,chr4,-,75655066,75655246,75653983,75654081,75648639,75648741,181,99,103
chr4:77030783:77030970:+@chr4:77036770:77036837:+@chr4:77039073:77039326:+,0.728461538461539,0.0711475409836066,-0.657313997477932,2.13093641544795e-23,-,ENSG00000138758.11,SEPT11,chr4,+,77030783,77030970,77036770,77036837,77039073,77039326,188,68,254
chr4:77030783:77030970:+@chr4:77036770:77036837:+@chr4:77039743:77040384:+,0.864102564102564,0.182295081967213,-0.681807482135351,4.6944756216917e-23,-,ENSG00000138758.11,SEPT11,chr4,+,77030783,77030970,77036770,77036837,77039743,77040384,188,68,642
chr4:77030783:77030970:+@chr4:77036773:77036837:+@chr4:77039073:77039326:+,0.441666666666667,0.0463934426229508,-0.395273224043716,4.10339352590323e-22,-,ENSG00000138758.11,SEPT11,chr4,+,77030783,77030970,77036773,77036837,77039073,77039326,188,65,254
chr4:77030783:77030970:+@chr4:77036773:77036837:+@chr4:77039743:77040384:+,0.786666666666667,0.146065573770492,-0.640601092896175,4.74485681104962e-22,-,ENSG00000138758.11,SEPT11,chr4,+,77030783,77030970,77036773,77036837,77039743,77040384,188,65,642
chr4:86593910:86594110:-@chr4:86453030:86453181:-@chr4:86354530:86354644:-,0.312307692307692,0.111639344262295,-0.200668348045397,1.43898810061997e-07,+,ENSG00000109339.19,MAPK10,chr4,-,86593910,86594110,86453030,86453181,86354530,86354644,201,152,115
chr5:116473073:116473093:-@chr5:116467583:116467747:-@chr5:116446134:116447811:-,0.717948717948718,0.43672131147541,-0.281227406473308,1.41345699945553e-13,+,ENSG00000092421.16,SEMA6A,chr5,-,116473073,116473093,116467583,116467747,116446134,116447811,21,165,1678
chr5:138875230:138875738:+@chr5:138880190:138880288:+@chr5:138880681:138880733:+,0.341666666666667,0.131639344262295,-0.210027322404372,6.98118115524209e-16,-,ENSG00000044115.20,CTNNA1,chr5,+,138875230,138875738,138880190,138880288,138880681,138880733,509,99,53
chr5:138875230:138875738:+@chr5:138880195:138880288:+@chr5:138880681:138880733:+,0.377948717948718,0.13672131147541,-0.241227406473308,4.79178256707725e-16,-,ENSG00000044115.20,CTNNA1,chr5,+,138875230,138875738,138880195,138880288,138880681,138880733,509,94,53
chr5:138875432:138875606:+@chr5:138881042:138881137:+@chr5:138886212:138886292:+,0.546794871794872,0.321639344262295,-0.225155527532577,2.70003440693e-10,-,ENSG00000044115.20,CTNNA1,chr5,+,138875432,138875606,138881042,138881137,138886212,138886292,175,96,81
chr5:138875433:138875597:+@chr5:138880195:138880288:+@chr5:138880681:138880733:+,0.334615384615385,0.11327868852459,-0.221336696090794,1.19358463690357e-16,-,ENSG00000044115.20,CTNNA1,chr5,+,138875433,138875597,138880195,138880288,138880681,138880733,165,94,53
chr5:138875433:138875597:+@chr5:138880214:138880288:+@chr5:138880681:138880733:+,0.355769230769231,0.135901639344262,-0.219867591424968,8.5193256765477e-15,-,ENSG00000044115.20,CTNNA1,chr5,+,138875433,138875597,138880214,138880288,138880681,138880733,165,75,53
chr5:147040717:147040805:-@chr5:147035169:147035240:-@chr5:146701045:146701142:-,0.315,0.089344262295082,-0.225655737704918,3.2176128024237e-16,+,ENSG00000156475.18,PPP2R2B,chr5,-,147040717,147040805,147035169,147035240,146701045,146701142,89,72,98
chr5:147055665:147055931:-@chr5:146856499:146856583:-@chr5:146701045:146701142:-,0.259871794871795,0.466229508196721,0.206357713324926,2.42511490981811e-12,-,ENSG00000156475.18,PPP2R2B,chr5,-,147055665,147055931,146856499,146856583,146701045,146701142,267,85,98
chr5:147081059:147081136:-@chr5:147035169:147035240:-@chr5:146701045:146701142:-,0.287435897435897,0.0704918032786885,-0.216944094157209,7.97465561399348e-19,+,ENSG00000156475.18,PPP2R2B,chr5,-,147081059,147081136,147035169,147035240,146701045,146701142,78,72,98
chr5:162149108:162149313:+@chr5:162151730:162151753:+@chr5:162153093:162155515:+,0.368846153846154,0.049016393442623,-0.319829760403531,1.10025186694793e-23,-,ENSG00000113327.15,GABRG2,chr5,+,162149108,162149313,162151730,162151753,162153093,162155515,206,24,2423
chr5:176359811:176359918:-@chr5:176359462:176359567:-@chr5:176355571:176355749:-,0.466282051282051,0.673934426229508,0.207652374947457,5.55102400189716e-11,-,ENSG00000122203.14,KIAA1191,chr5,-,176359811,176359918,176359462,176359567,176355571,176355749,108,106,179
chr5:176359811:176359918:-@chr5:176359481:176359567:-@chr5:176348250:176348356:-,0.643974358974359,0.845737704918033,0.201763345943674,4.33621042086279e-13,-,ENSG00000122203.14,KIAA1191,chr5,-,176359811,176359918,176359481,176359567,176348250,176348356,108,87,107
chr5:176361602:176361764:-@chr5:176359481:176359567:-@chr5:176355571:176355749:-,0.498205128205128,0.727377049180328,0.2291719209752,2.10536204390616e-14,-,ENSG00000122203.14,KIAA1191,chr5,-,176361602,176361764,176359481,176359567,176355571,176355749,163,87,179
chr5:177460432:177460555:-@chr5:177459603:177459740:-@chr5:177459098:177459268:-,0.684871794871795,0.0904918032786885,-0.594379991593106,9.70851894634992e-23,-,ENSG00000113758.13,DBN1,chr5,-,177460432,177460555,177459603,177459740,177459098,177459268,124,138,171
chr5:179966806:179967010:-@chr5:179963471:179963564:-@chr5:179955480:179955669:-,0.890641025641026,0.612295081967213,-0.278345943673813,3.60670798948937e-18,-,ENSG00000113269.13,RNF130,chr5,-,179966806,179967010,179963471,179963564,179955480,179955669,205,94,190
chr5:55534572:55534964:-@chr5:55475299:55475450:-@chr5:55467869:55468149:-,0.65948717948718,0.403934426229508,-0.255552753257671,9.86446203576711e-17,-,ENSG00000067113.16,PLPP1,chr5,-,55534572,55534964,55475299,55475450,55467869,55468149,393,152,281
chr5:62366414:62366481:+@chr5:62372438:62372551:+@chr5:62373687:62373837:+,0.653717948717949,0.861147540983607,0.207429592265658,1.05874306482464e-10,-,ENSG00000068796.16,KIF2A,chr5,+,62366414,62366481,62372438,62372551,62373687,62373837,68,114,151
chr5:72816312:72816752:+@chr5:72825735:72825821:+@chr5:72848385:72848498:+,0.246538461538462,0.0395081967213115,-0.20703026481715,1.1239919533754e-20,-,ENSG00000083312.17,TNPO1,chr5,+,72816312,72816752,72825735,72825821,72848385,72848498,441,87,114
chr5:83512103:83512396:+@chr5:83519349:83522309:+@chr5:83537007:83542268:+,0.978076923076923,0.297868852459016,-0.680208070617907,1.49172869535118e-21,-,ENSG00000038427.15,VCAN,chr5,+,83512103,83512396,83519349,83522309,83537007,83542268,294,2961,5262
chr5:83512103:83512396:+@chr5:83519349:83522309:+@chr5:83545537:83545650:+,0.871025641025641,0.35,-0.521025641025641,1.22922718021826e-19,-,ENSG00000038427.15,VCAN,chr5,+,83512103,83512396,83519349,83522309,83545537,83545650,294,2961,114
chr5:83512103:83512396:+@chr5:83537007:83542268:+@chr5:83545537:83545650:+,0.340128205128205,0.918524590163934,0.578396385035729,5.3797573294374e-22,+,ENSG00000038427.15,VCAN,chr5,+,83512103,83512396,83537007,83542268,83545537,83545650,294,5262,114
chr5:83519349:83522309:+@chr5:83537007:83542268:+@chr5:83545537:83545650:+,0.243974358974359,0.95,0.706025641025641,3.55750919772092e-23,+,ENSG00000038427.15,VCAN,chr5,+,83519349,83522309,83537007,83542268,83545537,83545650,2961,5262,114
chr5:88270526:88270585:+@chr5:88410073:88410194:+@chr5:88436273:88436685:+,0.615641025641026,0.847377049180328,0.231736023539302,4.30926847915868e-15,+,ENSG00000247828.7,TMEM161B-AS1,chr5,+,88270526,88270585,88410073,88410194,88436273,88436685,60,122,413
chr6:106975134:106975465:-@chr6:106974578:106974754:-@chr6:106969831:106971834:-,0.518205128205128,0.719180327868853,0.200975199663724,7.10959432314249e-07,-,ENSG00000272398.5,CD24,chr6,-,106975134,106975465,106974578,106974754,106969831,106971834,332,177,2004
chr6:111605776:111606278:-@chr6:111601196:111601306:-@chr6:111591258:111592094:-,0.522948717948718,0.828524590163934,0.305575872215216,2.79223865549308e-17,+,ENSG00000056972.18,TRAF3IP2,chr6,-,111605776,111606278,111601196,111601306,111591258,111592094,503,111,837
chr6:111605776:111606278:-@chr6:111601196:111601318:-@chr6:111591258:111592094:-,0.555512820512821,0.858196721311476,0.302683900798655,3.45561225840073e-17,+,ENSG00000056972.18,TRAF3IP2,chr6,-,111605776,111606278,111601196,111601318,111591258,111592094,503,123,837
chr6:11251564:11251726:-@chr6:11249139:11249214:-@chr6:11213281:11213727:-,0.285512820512821,0.0619672131147541,-0.223545607398066,2.67866501237521e-22,-,ENSG00000111859.16,NEDD9,chr6,-,11251564,11251726,11249139,11249214,11213281,11213727,163,76,447
chr6:127327002:127327144:-@chr6:127316450:127316502:-@chr6:127314816:127314896:-,0.753461538461539,0.520327868852459,-0.233133669609079,1.96883906058703e-17,-,ENSG00000093144.18,ECHDC1,chr6,-,127327002,127327144,127316450,127316502,127314816,127314896,143,53,81
chr6:130885096:130885268:-@chr6:130880144:130880206:-@chr6:130865536:130865634:-,0.0738461538461539,0.280491803278689,0.206645649432535,3.37065136570636e-17,+,ENSG00000079819.18,EPB41L2,chr6,-,130885096,130885268,130880144,130880206,130865536,130865634,173,63,99
chr6:138447001:138447193:-@chr6:138441983:138442114:-@chr6:138430393:138433680:-,0.239358974358974,0.672131147540984,0.432772173182009,3.90591414738128e-17,+,ENSG00000135540.11,NHSL1,chr6,-,138447001,138447193,138441983,138442114,138430393,138433680,193,132,3288
chr6:138929977:138930098:-@chr6:138926401:138926478:-@chr6:138921037:138921124:-,0.548205128205128,0.775573770491803,0.227368642286675,7.27998675512878e-14,-,ENSG00000135597.18,REPS1,chr6,-,138929977,138930098,138926401,138926478,138921037,138921124,122,78,88
chr6:138929977:138930098:-@chr6:138926401:138926481:-@chr6:138921037:138921124:-,0.645641025641026,0.862622950819672,0.216981925178646,7.79772594129078e-16,+,ENSG00000135597.18,REPS1,chr6,-,138929977,138930098,138926401,138926481,138921037,138921124,122,81,88
chr6:152132122:152132214:-@chr6:152130720:152130778:-@chr6:152121687:152122676:-,0.316410256410256,0.739672131147541,0.423261874737285,1.07601751180621e-23,+,ENSG00000131018.22,SYNE1,chr6,-,152132122,152132214,152130720,152130778,152121687,152122676,93,59,990
chr6:155183237:155183500:+@chr6:155211204:155211307:+@chr6:155240530:155240709:+,0.451153846153846,0.948032786885246,0.4968789407314,7.00730203509446e-24,+,ENSG00000146426.17,TIAM2,chr6,+,155183237,155183500,155211204,155211307,155240530,155240709,264,104,180
chr6:166342419:166342591:-@chr6:166331385:166331407:-@chr6:166330161:166330247:-,0.299358974358974,0.671803278688525,0.37244430432955,9.74101954111181e-13,-,ENSG00000198818.9,SFT2D1,chr6,-,166342419,166342591,166331385,166331407,166330161,166330247,173,23,87
chr6:26443382:26443442:+@chr6:26443570:26443659:+@chr6:26443957:26444304:+,0.61025641025641,0.296229508196721,-0.314026902059689,6.06140761384667e-15,-,ENSG00000111801.15,BTN3A3,chr6,+,26443382,26443442,26443570,26443659,26443957,26444304,61,90,348
chr6:2988646:2988709:+@chr6:2989528:2989710:+@chr6:2993931:2994053:+,0.123076923076923,0.32672131147541,0.203644388398487,4.70040482051423e-12,-,ENSG00000124588.19,NQO2,chr6,+,2988646,2988709,2989528,2989710,2993931,2994053,64,183,123
chr6:30556886:30557450:+@chr6:30561328:30561508:+@chr6:30561834:30562124:+,0.377051282051282,0.170491803278689,-0.206559478772594,1.04218425894733e-11,-,ENSG00000204576.11,PRR3,chr6,+,30556886,30557450,30561328,30561508,30561834,30562124,565,181,291
chr6:30876421:30876559:+@chr6:30880898:30881125:+@chr6:30888688:30888814:+,0.203717948717949,0.521311475409836,0.317593526691887,5.36198961090995e-15,+,ENSG00000204580.13,DDR1,chr6,+,30876421,30876559,30880898,30881125,30888688,30888814,139,228,127
chr6:30894506:30894671:+@chr6:30895404:30895514:+@chr6:30896621:30896865:+,0.49448717948718,0.228360655737705,-0.266126523749475,5.19291181957393e-20,-,ENSG00000204580.13,DDR1,chr6,+,30894506,30894671,30895404,30895514,30896621,30896865,166,111,245
chr6:33441581:33441759:+@chr6:33442453:33442494:+@chr6:33442889:33443960:+,0.803589743589744,0.400491803278689,-0.403097940311055,1.86436129359795e-22,-,ENSG00000197283.14,SYNGAP1,chr6,+,33441581,33441759,33442453,33442494,33442889,33443960,179,42,1072
chr6:56466078:56466195:-@chr6:56464685:56464756:-@chr6:56463565:56463764:-,0.595128205128205,0.0563934426229508,-0.538734762505254,6.42632890347606e-24,-,ENSG00000151914.19,DST,chr6,-,56466078,56466195,56464685,56464756,56463565,56463764,118,72,200
chr6:56469883:56469957:-@chr6:56468982:56468999:-@chr6:56466078:56466195:-,0.928846153846154,0.203114754098361,-0.725731399747793,5.11279192378572e-24,-,ENSG00000151914.19,DST,chr6,-,56469883,56469957,56468982,56468999,56466078,56466195,75,18,118
chr6:75908496:75908627:+@chr6:75911672:75911698:+@chr6:75914063:75914281:+,0.728076923076923,0.202786885245902,-0.525290037831022,3.32736945823262e-21,+,ENSG00000196586.13,MYO6,chr6,+,75908496,75908627,75911672,75911698,75914063,75914281,132,27,219
chr7:102376212:102376322:+@chr7:102397620:102397698:+@chr7:102399548:102399648:+,0.462051282051282,0.731967213114754,0.269915931063472,1.49305591723917e-18,-,ENSG00000128563.13,PRKRIP1,chr7,+,102376212,102376322,102397620,102397698,102399548,102399648,111,79,101
chr7:106097690:106097897:-@chr7:106096293:106096302:-@chr7:106092949:106093137:-,0.115128205128205,0.46327868852459,0.348150483396385,3.50292722298137e-15,-,ENSG00000008282.8,SYPL1,chr7,-,106097690,106097897,106096293,106096302,106092949,106093137,208,10,189
chr7:108168277:108168402:-@chr7:108166921:108167073:-@chr7:108160361:108160492:-,0.436923076923077,0.155737704918033,-0.281185372005044,4.22477411163582e-18,-,ENSG00000091129.19,NRCAM,chr7,-,108168277,108168402,108166921,108167073,108160361,108160492,126,153,132
chr7:108226208:108226378:-@chr7:108225645:108225701:-@chr7:108223725:108223836:-,0.499615384615385,0.901311475409836,0.401696090794451,1.03600595559497e-18,+,ENSG00000091129.19,NRCAM,chr7,-,108226208,108226378,108225645,108225701,108223725,108223836,171,57,112
chr7:117020218:117020629:+@chr7:117090749:117090837:+@chr7:117098613:117098815:+,0.263076923076923,0.0619672131147541,-0.201109709962169,2.16961267118172e-21,-,ENSG00000004866.20,ST7,chr7,+,117020218,117020629,117090749,117090837,117098613,117098815,412,89,203
chr7:117131885:117131960:+@chr7:117134124:117134192:+@chr7:117136081:117136235:+,0.543846153846154,0.758032786885246,0.214186633039092,7.15553322694928e-12,-,ENSG00000004866.20,ST7,chr7,+,117131885,117131960,117134124,117134192,117136081,117136235,76,69,155
chr7:122031474:122031559:+@chr7:122034095:122034115:+@chr7:122034282:122034378:+,0.757307692307692,0.347704918032787,-0.409602774274905,2.29684257319216e-19,-,ENSG00000106278.11,PTPRZ1,chr7,+,122031474,122031559,122034095,122034115,122034282,122034378,86,21,97
chr7:128805761:128805901:+@chr7:128806237:128806395:+@chr7:128806688:128806858:+,0.237179487179487,0.722295081967213,0.485115594787726,1.12394231134344e-23,+,ENSG00000128596.16,CCDC136,chr7,+,128805761,128805901,128806237,128806395,128806688,128806858,141,159,171
chr7:151119987:151120145:+@chr7:151120520:151120745:+@chr7:151122725:151123638:+,0.385128205128205,0.159508196721311,-0.225620008406894,6.11724816563461e-17,-,ENSG00000133612.18,AGAP3,chr7,+,151119987,151120145,151120520,151120745,151122725,151123638,159,226,914
chr7:151119987:151120145:+@chr7:151120520:151120745:+@chr7:151123794:151123886:+,0.521666666666667,0.0960655737704918,-0.425601092896175,2.09266688732051e-23,-,ENSG00000133612.18,AGAP3,chr7,+,151119987,151120145,151120520,151120745,151123794,151123886,159,226,93
chr7:26398601:26399021:+@chr7:26440370:26440505:+@chr7:26493795:26494256:+,0.239102564102564,0.451967213114754,0.21286464901219,3.99012799042818e-07,-,ENSG00000214870.8,AC004540.5,chr7,+,26398601,26399021,26440370,26440505,26493795,26494256,421,136,462
chr7:31092644:31092735:+@chr7:31100127:31100210:+@chr7:31103237:31103366:+,0.329615384615385,0.594918032786885,0.265302648171501,2.13351838216563e-11,+,ENSG00000078549.14,ADCYAP1R1,chr7,+,31092644,31092735,31100127,31100210,31103237,31103366,92,84,130
chr7:43444218:43445570:+@chr7:43450828:43450929:+@chr7:43456297:43456447:+,0.719487179487179,0.932295081967213,0.212807902480034,2.07036100572393e-20,+,ENSG00000002746.14,HECW1,chr7,+,43444218,43445570,43450828,43450929,43456297,43456447,1353,102,151
chr7:64814918:64815044:+@chr7:64830940:64831076:+@chr7:64831451:64833681:+,0.548974358974359,0.281803278688525,-0.267171080285834,1.08602796120289e-12,-,ENSG00000197008.9,ZNF138,chr7,+,64814918,64815044,64830940,64831076,64831451,64833681,127,137,2231
chr7:64815576:64815653:+@chr7:64830940:64831076:+@chr7:64831451:64833681:+,0.526794871794872,0.284590163934426,-0.242204707860446,6.37340292011175e-12,-,ENSG00000197008.9,ZNF138,chr7,+,64815576,64815653,64830940,64831076,64831451,64833681,78,137,2231
chr7:65387902:65388028:+@chr7:65388806:65388901:+@chr7:65398341:65401125:+,0.653461538461538,0.855245901639344,0.201784363177806,1.43781138087598e-13,+,ENSG00000146757.13,ZNF92,chr7,+,65387902,65388028,65388806,65388901,65398341,65401125,127,96,2785
chr7:74364255:74364315:+@chr7:74372932:74373036:+@chr7:74375887:74376822:+,0.828205128205128,0.571147540983607,-0.257057587221522,2.26655649962831e-20,-,ENSG00000106665.15,CLIP2,chr7,+,74364255,74364315,74372932,74373036,74375887,74376822,61,105,936
chr8:106726012:106726309:+@chr8:106737520:106737600:+@chr8:106739458:106739583:+,0.851410256410256,0.58983606557377,-0.261574190836486,6.2807265497572e-15,-,ENSG00000164830.18,OXR1,chr8,+,106726012,106726309,106737520,106737600,106739458,106739583,298,81,126
chr8:124562782:124562992:-@chr8:124557681:124557875:-@chr8:124556232:124556354:-,0.415769230769231,0.108360655737705,-0.307408575031526,3.16495185735057e-19,+,ENSG00000170873.18,MTSS1,chr8,-,124562782,124562992,124557681,124557875,124556232,124556354,211,195,123
chr8:124562782:124562992:-@chr8:124557681:124557875:-@chr8:124556232:124556405:-,0.447948717948718,0.124754098360656,-0.323194619588062,3.11479921874606e-20,+,ENSG00000170873.18,MTSS1,chr8,-,124562782,124562992,124557681,124557875,124556232,124556405,211,195,174
chr8:124562782:124562992:-@chr8:124558713:124558832:-@chr8:124557681:124557875:-,0.41448717948718,0.77327868852459,0.358791509037411,6.36893891758239e-15,-,ENSG00000170873.18,MTSS1,chr8,-,124562782,124562992,124558713,124558832,124557681,124557875,211,120,195
chr8:140764234:140764290:-@chr8:140762368:140762388:-@chr8:140761165:140761262:-,0.55025641025641,0.787377049180328,0.237120638923918,5.25459237062134e-10,-,ENSG00000169398.19,PTK2,chr8,-,140764234,140764290,140762368,140762388,140761165,140761262,57,21,98
chr8:22053570:22053786:+@chr8:22054777:22055007:+@chr8:22066705:22066893:+,0.640897435897436,0.85,0.209102564102564,1.58942154137269e-08,+,ENSG00000158856.17,DMTN,chr8,+,22053570,22053786,22054777,22055007,22066705,22066893,217,231,189
chr8:38268823:38268990:-@chr8:38268371:38268461:-@chr8:38267897:38267960:-,0.670384615384615,0.876229508196721,0.205844892812106,2.7376748496019e-19,+,ENSG00000147535.16,PLPP5,chr8,-,38268823,38268990,38268371,38268461,38267897,38267960,168,91,64
chr8:95031995:95032098:+@chr8:95034008:95034122:+@chr8:95035454:95035576:+,0.178205128205128,0.378852459016394,0.200647330811265,1.21856188580962e-14,+,ENSG00000156170.12,NDUFAF6,chr8,+,95031995,95032098,95034008,95034122,95035454,95035576,104,115,123
chr9:117214358:117214742:-@chr9:117141326:117141478:-@chr9:117096044:117096151:-,0.478589743589744,0.682950819672131,0.204361076082388,2.17600294661153e-15,-,ENSG00000148219.16,ASTN2,chr9,-,117214358,117214742,117141326,117141478,117096044,117096151,385,153,108
chr9:121281470:121281562:+@chr9:121300056:121300126:+@chr9:121301963:121302167:+,0.362564102564103,0.153606557377049,-0.208957545187053,1.07871034772229e-14,-,ENSG00000148180.19,GSN,chr9,+,121281470,121281562,121300056,121300126,121301963,121302167,93,71,205
chr9:123403402:123403490:-@chr9:123387730:123387858:-@chr9:123383655:123383913:-,0.808589743589744,0.527049180327869,-0.281540563261875,8.74838352660471e-16,-,ENSG00000119522.16,DENND1A,chr9,-,123403402,123403490,123387730,123387858,123383655,123383913,89,129,259
chr9:128101309:128101396:+@chr9:128102080:128102115:+@chr9:128102370:128102481:+,0.397692307692308,0.679180327868853,0.281488020176545,3.83995694036942e-12,+,ENSG00000148339.12,SLC25A25,chr9,+,128101309,128101396,128102080,128102115,128102370,128102481,88,36,112
chr9:128250725:128250940:+@chr9:128253101:128253137:+@chr9:128254006:128255248:+,0.365,0.647704918032787,0.282704918032787,2.90025049379676e-10,+,ENSG00000106976.20,DNM1,chr9,+,128250725,128250940,128253101,128253137,128254006,128255248,216,37,1243
chr9:128273850:128273972:-@chr9:128272785:128272865:-@chr9:128268420:128268524:-,0.734102564102564,0.125081967213115,-0.609020596889449,7.19775244579819e-23,-,ENSG00000167110.17,GOLGA2,chr9,-,128273850,128273972,128272785,128272865,128268420,128268524,123,81,105
chr9:133473980:133474088:-@chr9:133473415:133473600:-@chr9:133473105:133473250:-,0.757307692307692,0.538524590163934,-0.218783102143758,3.16568960165726e-16,-,ENSG00000160326.13,SLC2A6,chr9,-,133473980,133474088,133473415,133473600,133473105,133473250,109,186,146
chr9:14102422:14102510:-@chr9:14093460:14093464:-@chr9:14087629:14088326:-,0.307948717948718,0.105737704918033,-0.202211013030685,5.744177395937e-17,-,ENSG00000147862.15,NFIB,chr9,-,14102422,14102510,14093460,14093464,14087629,14088326,89,5,698
chr9:2158456:2158978:+@chr9:2159814:2159909:+@chr9:2161686:2161903:+,0.352179487179487,0.149016393442623,-0.203163093736864,2.68253001913049e-12,-,ENSG00000080503.22,SMARCA2,chr9,+,2158456,2158978,2159814,2159909,2161686,2161903,523,96,218
chr9:23825806:23826337:-@chr9:23765009:23765099:-@chr9:23762006:23762249:-,0.702179487179487,0.407049180327869,-0.295130306851618,6.56018000526276e-19,+,ENSG00000107105.14,ELAVL2,chr9,-,23825806,23826337,23765009,23765099,23762006,23762249,532,91,244
chr9:36204068:36204179:+@chr9:36210625:36210660:+@chr9:36211603:36212059:+,0.410128205128205,0.0785245901639344,-0.331603614964271,8.68170553340656e-21,-,ENSG00000122705.16,CLTA,chr9,+,36204068,36204179,36210625,36210660,36211603,36212059,112,36,457
chr9:36209267:36209320:+@chr9:36210625:36210660:+@chr9:36211603:36212059:+,0.588461538461539,0.171311475409836,-0.417150063051702,3.27114408008701e-20,+,ENSG00000122705.16,CLTA,chr9,+,36209267,36209320,36210625,36210660,36211603,36212059,54,36,457
chr9:93110568:93110721:+@chr9:93111879:93111938:+@chr9:93112218:93112289:+,0.617820512820513,0.405573770491803,-0.21224674232871,1.11566630896593e-12,-,ENSG00000165233.17,CARD19,chr9,+,93110568,93110721,93111879,93111938,93112218,93112289,154,60,72
chr9:96918643:96918826:-@chr9:96902917:96903108:-@chr9:96897917:96898127:-,0.479615384615385,0.242786885245902,-0.236828499369483,2.28864326432216e-11,-,ENSG00000196312.12,MFSD14C,chr9,-,96918643,96918826,96902917,96903108,96897917,96898127,184,192,211
chrX:103685171:103685260:-@chrX:103678499:103678651:-@chrX:103675500:103677051:-,0.253461538461538,0.458032786885246,0.204571248423707,1.74735911025689e-19,+,ENSG00000123562.16,MORF4L2,chrX,-,103685171,103685260,103678499,103678651,103675500,103677051,90,153,1552
chrX:123465674:123465788:+@chrX:123480063:123480177:+@chrX:123482799:123483046:+,0.536666666666667,0.858196721311476,0.321530054644809,5.31112150935918e-22,-,ENSG00000125675.17,GRIA3,chrX,+,123465674,123465788,123480063,123480177,123482799,123483046,115,115,248
chrX:130165551:130165887:-@chrX:130155156:130155286:-@chrX:130149469:130149568:-,0.647179487179487,0.437704918032787,-0.2094745691467,1.99856564115508e-08,+,ENSG00000156709.13,AIFM1,chrX,-,130165551,130165887,130155156,130155286,130149469,130149568,337,131,100
chrX:134781821:134781917:-@chrX:134772143:134772283:-@chrX:134769567:134771354:-,0.205769230769231,0.800327868852459,0.594558638083228,2.2451789090719e-21,+,ENSG00000156504.16,FAM122B,chrX,-,134781821,134781917,134772143,134772283,134769567,134771354,97,141,1788
chrX:136208455:136208641:+@chrX:136209243:136209442:+@chrX:136209871:136211359:+,0.339358974358974,0.550163934426229,0.210804960067255,7.07866876434045e-11,-,ENSG00000022267.16,FHL1,chrX,+,136208455,136208641,136209243,136209442,136209871,136211359,187,200,1489
chrX:153564921:153565103:+@chrX:153569603:153569756:+@chrX:153579978:153580589:+,0.757179487179487,0.482786885245902,-0.274392601933586,6.1702435606652e-14,-,ENSG00000067842.17,ATP2B3,chrX,+,153564921,153565103,153569603,153569756,153579978,153580589,183,154,612
chrX:153808342:153808595:-@chrX:153807897:153808139:-@chrX:153807279:153807369:-,0.826538461538462,0.12655737704918,-0.699981084489281,5.88393409801928e-24,-,ENSG00000067840.12,PDZD4,chrX,-,153808342,153808595,153807897,153808139,153807279,153807369,254,243,91
chrX:31134102:31134194:-@chrX:31126642:31126673:-@chrX:31119228:31121930:-,0.458205128205128,0.155901639344262,-0.302303488860866,2.62721027205621e-18,-,ENSG00000198947.15,DMD,chrX,-,31134102,31134194,31126642,31126673,31119228,31121930,93,32,2703
chrX:3612177:3612325:-@chrX:3611222:3611334:-@chrX:3604370:3608945:-,0.314102564102564,0.0959016393442623,-0.218200924758302,9.59225440482041e-21,-,ENSG00000183943.5,PRKX,chrX,-,3612177,3612325,3611222,3611334,3604370,3608945,149,113,4576
chrX:55722186:55722285:+@chrX:55727307:55727390:+@chrX:55729294:55729360:+,0.716153846153846,0.473934426229508,-0.242219419924338,2.86948405711159e-15,-,ENSG00000083750.12,RRAGB,chrX,+,55722186,55722285,55727307,55727390,55729294,55729360,100,84,67
chrY:386368:386955:-@chrY:362255:362332:-@chrY:361405:361590:-,0.301923076923077,0.1,-0.201923076923077,3.71958688230341e-17,+,ENSG00000167393.17_PAR_Y,PPP2R3B,chrY,-,386368,386955,362255,362332,361405,361590,588,78,186

## Sheet: Supplemental Table 3
MISO.eventID,Otero2021 (DM1),Otero2021 (Healthy),dPSI_DM1_CTRL,p.val_DM1_CTRL,DM1_inclusion,Ensembl.geneID,HGNC.genesymbol,Chr,Strand,Start_up,End_up,Start_se,End_se,Start_dn,End_dn,Length_up,Length_se,Length_dn
chr1:17607802:17607977:+@chr1:17613058:17613174:+@chr1:17616094:17616202:+,0.542380952380952,0.21,0.332380952380952,6.85659402245571e-05,+,ENSG00000074964.16,ARHGEF10L,chr1,+,17607802,17607977,17613058,17613174,17616094,17616202,176,117,109
chr1:17632321:17632466:+@chr1:17634548:17634562:+@chr1:17634835:17635016:+,0.373809523809524,0.64625,-0.272440476190476,0.000126222819354369,-,ENSG00000074964.16,ARHGEF10L,chr1,+,17632321,17632466,17634548,17634562,17634835,17635016,146,15,182
chr1:46594113:46594280:-@chr1:46585874:46585974:-@chr1:46583228:46583329:-,0.297619047619048,0.59875,-0.301130952380952,0.000186598799351421,-,ENSG00000079277.19,MKNK1,chr1,-,46594113,46594280,46585874,46585974,46583228,46583329,168,101,102
chr10:122241958:122242001:+@chr10:122245065:122245073:+@chr10:122248643:122248803:+,0.413809523809524,0.1275,0.286309523809524,0.00010418333009784,+,ENSG00000138162.18,TACC2,chr10,+,122241958,122242001,122245065,122245073,122248643,122248803,44,9,161
chr10:76914936:76915049:-@chr10:76914057:76914137:-@chr10:76909966:76910096:-,0.523809523809524,0.8525,-0.328690476190476,4.52480743227466e-05,-,ENSG00000156113.22,KCNMA1,chr10,-,76914936,76915049,76914057,76914137,76909966,76910096,114,81,131
chr10:95354882:95354967:-@chr10:95351209:95351376:-@chr10:95346406:95346452:-,0.64952380952381,0.9675,-0.317976190476191,4.42765518384105e-05,-,ENSG00000095637.21,SORBS1,chr10,-,95354882,95354967,95351209,95351376,95346406,95346452,86,168,47
chr10:95354882:95354967:-@chr10:95351216:95351376:-@chr10:95346406:95346452:-,0.582380952380952,0.955,-0.372619047619048,4.49548945138303e-05,-,ENSG00000095637.21,SORBS1,chr10,-,95354882,95354967,95351216,95351376,95346406,95346452,86,161,47
chr10:95381685:95381799:-@chr10:95375973:95376056:-@chr10:95367650:95367699:-,0.620476190476191,0.89375,-0.27327380952381,4.56412903720541e-05,-,ENSG00000095637.21,SORBS1,chr10,-,95381685,95381799,95375973,95376056,95367650,95367699,115,84,50
chr11:20048728:20049195:+@chr11:20051289:20051333:+@chr11:20054080:20054240:+,0.312857142857143,0.56625,-0.253392857142857,0.000752332767972241,-,ENSG00000166833.19,NAV2,chr11,+,20048728,20049195,20051289,20051333,20054080,20054240,468,45,161
chr11:35189835:35190065:+@chr11:35201082:35201195:+@chr11:35204512:35204640:+,0.197142857142857,0.41875,-0.221607142857143,0.00149937397070862,-,ENSG00000026508.17,CD44,chr11,+,35189835,35190065,35201082,35201195,35204512,35204640,231,114,129
chr11:35189835:35190065:+@chr11:35214852:35214914:+@chr11:35219316:35219387:+,0.911904761904762,0.70625,0.205654761904762,0.000418642691409376,+,ENSG00000026508.17,CD44,chr11,+,35189835,35190065,35214852,35214914,35219316,35219387,231,63,72
chr11:35219316:35219387:+@chr11:35221654:35221732:+@chr11:35229129:35230027:+,0.923333333333333,0.685,0.238333333333333,0.00419674043057158,+,ENSG00000026508.17,CD44,chr11,+,35219316,35219387,35221654,35221732,35229129,35230027,72,79,899
chr11:69675190:69675416:-@chr11:69674551:69674766:-@chr11:69671749:69671819:-,0.521904761904762,0.77625,-0.254345238095238,0.00127097074038056,-,ENSG00000149716.12,ORAOV1,chr11,-,69675190,69675416,69674551,69674766,69671749,69671819,227,216,71
chr11:72012895:72016260:-@chr11:72012401:72012442:-@chr11:72010786:72010854:-,0.218571428571429,0.43,-0.211428571428571,0.000746672819393888,-,ENSG00000137497.17,NUMA1,chr11,-,72012895,72016260,72012401,72012442,72010786,72010854,3366,42,69
chr11:72674137:72674591:-@chr11:72631078:72631139:-@chr11:72608662:72608751:-,0.365714285714286,0.6075,-0.241785714285714,0.00150951693590319,-,ENSG00000186642.15,PDE2A,chr11,-,72674137,72674591,72631078,72631139,72608662,72608751,455,62,90
chr12:10713211:10713333:-@chr12:10709908:10710114:-@chr12:10704051:10704148:-,0.706190476190476,0.49875,0.207440476190476,0.000812064845646166,+,ENSG00000060138.12,YBX3,chr12,-,10713211,10713333,10709908,10710114,10704051,10704148,123,207,98
chr12:109967458:109967503:-@chr12:109967314:109967319:-@chr12:109965526:109965577:-,0.568095238095238,0.79,-0.221904761904762,0.0036672497265065,-,ENSG00000139436.20,GIT2,chr12,-,109967458,109967503,109967314,109967319,109965526,109965577,46,6,52
chr12:121245140:121245240:-@chr12:121244573:121244615:-@chr12:121237697:121240869:-,0.662380952380952,0.925,-0.262619047619048,4.92847769811614e-05,-,ENSG00000110931.18,CAMKK2,chr12,-,121245140,121245240,121244573,121244615,121237697,121240869,101,43,3173
chr12:19269770:19269885:+@chr12:19270188:19270205:+@chr12:19274516:19274983:+,0.696190476190476,0.48875,0.207440476190476,0.000273895911557902,+,ENSG00000052126.14,PLEKHA5,chr12,+,19269770,19269885,19270188,19270205,19274516,19274983,116,18,468
chr12:32701415:32701562:+@chr12:32705825:32705863:+@chr12:32707367:32707413:+,0.493809523809524,0.7325,-0.238690476190476,0.000154362870646849,-,ENSG00000087470.17,DNM1L,chr12,+,32701415,32701562,32705825,32705863,32707367,32707413,148,39,47
chr12:42374863:42375074:+@chr12:42384940:42384996:+@chr12:42387456:42387535:+,0.22,0.49375,-0.27375,0.000152920242946833,-,ENSG00000134283.17,PPHLN1,chr12,+,42374863,42375074,42384940,42384996,42387456,42387535,212,57,80
chr12:54418981:54419460:-@chr12:54411834:54411964:-@chr12:54409485:54409597:-,0.912380952380952,0.71,0.202380952380952,0.000204863267595533,+,ENSG00000161638.10,ITGA5,chr12,-,54418981,54419460,54411834,54411964,54409485,54409597,480,131,113
chr12:59761125:59761202:+@chr12:59768126:59768323:+@chr12:59771219:59771362:+,0.184285714285714,0.39875,-0.214464285714286,0.00893000585351664,-,ENSG00000118596.11,SLC16A7,chr12,+,59761125,59761202,59768126,59768323,59771219,59771362,78,198,144
chr12:66377174:66377285:-@chr12:66377017:66377061:-@chr12:66371694:66371927:-,0.402857142857143,0.675,-0.272142857142857,0.000207430296554321,-,ENSG00000155974.11,GRIP1,chr12,-,66377174,66377285,66377017,66377061,66371694,66371927,112,45,234
chr13:101453883:101454100:+@chr13:101567699:101567845:+@chr13:101575424:101575546:+,0.735714285714286,0.48375,0.251964285714286,0.000527962462880662,+,ENSG00000198542.13,ITGBL1,chr13,+,101453883,101454100,101567699,101567845,101575424,101575546,218,147,123
chr13:113090068:113090160:+@chr13:113091121:113091195:+@chr13:113094514:113094635:+,0.544761904761905,0.84125,-0.296488095238095,5.59996991441763e-05,-,ENSG00000126217.20,MCF2L,chr13,+,113090068,113090160,113091121,113091195,113094514,113094635,93,75,122
chr13:35793366:35793479:-@chr13:35788212:35788285:-@chr13:35768652:35774699:-,0.393333333333333,0.605,-0.211666666666667,4.50524565170812e-05,-,ENSG00000133083.14,DCLK1,chr13,-,35793366,35793479,35788212,35788285,35768652,35774699,114,74,6048
chr13:42219686:42219794:+@chr13:42221264:42221394:+@chr13:42229099:42229250:+,0.412857142857143,0.14125,0.271607142857143,0.000103162697662307,+,ENSG00000102780.16,DGKH,chr13,+,42219686,42219794,42221264,42221394,42229099,42229250,109,131,152
chr13:97346804:97347067:+@chr13:97356796:97356849:+@chr13:97357482:97357635:+,0.630952380952381,0.26625,0.364702380952381,6.17224723744144e-05,+,ENSG00000139793.18,MBNL2,chr13,+,97346804,97347067,97356796,97356849,97357482,97357635,264,54,154
chr13:97357482:97357635:+@chr13:97366459:97366553:+@chr13:97391322:97394120:+,0.478571428571429,0.245,0.233571428571429,0.000894567197897935,+,ENSG00000139793.18,MBNL2,chr13,+,97357482,97357635,97366459,97366553,97391322,97394120,154,95,2799
chr13:97365136:97365171:+@chr13:97366459:97366553:+@chr13:97391322:97394120:+,0.621904761904762,0.34,0.281904761904762,0.00069256320627636,+,ENSG00000139793.18,MBNL2,chr13,+,97365136,97365171,97366459,97366553,97391322,97394120,36,95,2799
chr14:105151283:105151396:-@chr14:105150991:105151104:-@chr14:105150865:105150911:-,0.702380952380953,0.49375,0.208630952380952,0.00495083487766255,+,ENSG00000184916.8,JAG2,chr14,-,105151283,105151396,105150991,105151104,105150865,105150911,114,114,47
chr14:105384879:105384987:+@chr14:105385685:105385717:+@chr14:105389961:105390003:+,0.395238095238095,0.6425,-0.247261904761905,0.00311919873646645,-,ENSG00000179364.13,PACS2,chr14,+,105384879,105384987,105385685,105385717,105389961,105390003,109,33,43
chr14:72536186:72536275:+@chr14:72540041:72540094:+@chr14:72562417:72566529:+,0.33047619047619,0.59125,-0.26077380952381,0.000155233293412974,-,ENSG00000182732.16,RGS6,chr14,+,72536186,72536275,72540041,72540094,72562417,72566529,90,54,4113
chr15:29720358:29720708:-@chr15:29719777:29720016:-@chr15:29718266:29719138:-,0.358095238095238,0.57125,-0.213154761904762,0.00150545444119316,-,ENSG00000104067.16,TJP1,chr15,-,29720358,29720708,29719777,29720016,29718266,29719138,351,240,873
chr15:43607863:43607975:-@chr15:43605264:43605399:-@chr15:43604650:43604846:-,0.71952380952381,0.48625,0.23327380952381,0.00052712384457912,+,ENSG00000242866.9,STRC,chr15,-,43607863,43607975,43605264,43605399,43604650,43604846,113,136,197
chr15:52235670:52235763:-@chr15:52232622:52232685:-@chr15:52229133:52229313:-,0.486666666666667,0.2625,0.224166666666667,0.00177690041997458,+,ENSG00000128833.12,MYO5C,chr15,-,52235670,52235763,52232622,52232685,52229133,52229313,94,64,181
chr15:60397943:60397986:-@chr15:60386028:60386086:-@chr15:60364429:60364523:-,0.778571428571429,0.5775,0.201071428571429,0.000898516150737058,+,ENSG00000182718.16,ANXA2,chr15,-,60397943,60397986,60386028,60386086,60364429,60364523,44,59,95
chr15:60397943:60397986:-@chr15:60397258:60397338:-@chr15:60364429:60364523:-,0.208571428571429,0.4675,-0.258928571428571,0.000750065282772797,-,ENSG00000182718.16,ANXA2,chr15,-,60397943,60397986,60397258,60397338,60364429,60364523,44,81,95
chr15:80779371:80779614:+@chr15:80873538:80873636:+@chr15:80873864:80873973:+,0.224285714285714,0.44,-0.215714285714286,0.00117011194875525,-,ENSG00000103888.16,CEMIP,chr15,+,80779371,80779614,80873538,80873636,80873864,80873973,244,99,110
chr15:85655417:85655787:+@chr15:85662388:85662453:+@chr15:85664563:85664755:+,0.106190476190476,0.3325,-0.226309523809524,0.000357641060158173,-,ENSG00000170776.21,AKAP13,chr15,+,85655417,85655787,85662388,85662453,85664563,85664755,371,66,193
chr15:85658537:85658590:+@chr15:85662388:85662453:+@chr15:85664563:85664755:+,0.150952380952381,0.3825,-0.231547619047619,0.000560045463387194,-,ENSG00000170776.21,AKAP13,chr15,+,85658537,85658590,85662388,85662453,85664563,85664755,54,66,193
chr16:15714909:15715081:-@chr16:15708803:15708841:-@chr16:15703172:15704123:-,0.131904761904762,0.39625,-0.264345238095238,6.82828554843053e-05,-,ENSG00000133392.17,MYH11,chr16,-,15714909,15715081,15708803,15708841,15703172,15704123,173,39,952
chr16:15786630:15786732:-@chr16:15784698:15784718:-@chr16:15782385:15782477:-,0.693809523809524,0.43125,0.262559523809524,0.000980373954895423,+,ENSG00000133392.17,MYH11,chr16,-,15786630,15786732,15784698,15784718,15782385,15782477,103,21,93
chr16:2268055:2268114:-@chr16:2267175:2267218:-@chr16:2264573:2264760:-,0.0561904761904762,0.2675,-0.211309523809524,4.27559516490337e-05,-,ENSG00000205937.11,RNPS1,chr16,-,2268055,2268114,2267175,2267218,2264573,2264760,60,44,188
chr16:57759728:57759836:-@chr16:57759125:57759153:-@chr16:57758217:57758909:-,0.658571428571429,0.945,-0.286428571428571,8.34389567694624e-05,-,ENSG00000140859.15,KIFC3,chr16,-,57759728,57759836,57759125,57759153,57758217,57758909,109,29,693
chr16:70468849:70468968:+@chr16:70469152:70469323:+@chr16:70470314:70470426:+,0.684761904761905,0.4625,0.222261904761905,0.001387425963604,+,ENSG00000157353.16,FUK,chr16,+,70468849,70468968,70469152,70469323,70470314,70470426,120,172,113
chr16:70679630:70679704:-@chr16:70679315:70679323:-@chr16:70678252:70678409:-,0.482380952380952,0.71375,-0.231369047619048,0.000137780887933213,-,ENSG00000132613.14,MTSS1L,chr16,-,70679630,70679704,70679315,70679323,70678252,70678409,75,9,158
chr16:84699995:84700111:+@chr16:84716195:84716518:+@chr16:84733053:84733105:+,0.490952380952381,0.7175,-0.226547619047619,0.00137985771756497,-,ENSG00000103194.15,USP10,chr16,+,84699995,84700111,84716195,84716518,84733053,84733105,117,324,53
chr17:12958717:12958897:+@chr17:12973302:12973319:+@chr17:12974089:12974310:+,0.247142857142857,0.7675,-0.520357142857143,5.58814067725142e-05,-,ENSG00000006740.16,ARHGAP44,chr17,+,12958717,12958897,12973302,12973319,12974089,12974310,181,18,222
chr17:17861476:17861551:-@chr17:17857769:17857855:-@chr17:17850893:17850952:-,0.527142857142857,0.8125,-0.285357142857143,0.000207805133760702,-,ENSG00000175662.17,TOM1L2,chr17,-,17861476,17861551,17857769,17857855,17850893,17850952,76,87,60
chr17:18699154:18699275:+@chr17:18699360:18699457:+@chr17:18701357:18701445:+,0.451428571428571,0.6675,-0.216071428571429,0.00899769646276574,-,ENSG00000108448.20,TRIM16L,chr17,+,18699154,18699275,18699360,18699457,18701357,18701445,122,98,89
chr17:45962321:45962470:+@chr17:45971859:45971945:+@chr17:45978375:45978440:+,0.151428571428571,0.62125,-0.469821428571429,0.000120730306216282,-,ENSG00000186868.15,MAPT,chr17,+,45962321,45962470,45971859,45971945,45978375,45978440,150,87,66
chr17:50607827:50608040:+@chr17:50609882:50609935:+@chr17:50615361:50615512:+,0.465238095238095,0.2425,0.222738095238095,0.00193015029319897,+,ENSG00000006283.17,CACNA1G,chr17,+,50607827,50608040,50609882,50609935,50615361,50615512,214,54,152
chr17:63411998:63412130:+@chr17:63412680:63412709:+@chr17:63413543:63413634:+,0.571904761904762,0.30875,0.263154761904762,0.000571656698287408,+,ENSG00000170921.15,TANC2,chr17,+,63411998,63412130,63412680,63412709,63413543,63413634,133,30,92
chr17:75754576:75754815:+@chr17:75755055:75755213:+@chr17:75755701:75755850:+,0.247619047619048,0.61625,-0.368630952380952,0.000332967825010264,-,ENSG00000132470.13,ITGB4,chr17,+,75754576,75754815,75755055,75755213,75755701,75755850,240,159,150
chr17:82248875:82249014:-@chr17:82245976:82246039:-@chr17:82244362:82244831:-,0.238095238095238,0.5675,-0.329404761904762,0.000125013157881826,-,ENSG00000141551.14,CSNK1D,chr17,-,82248875,82249014,82245976,82246039,82244362,82244831,140,64,470
chr17:8535387:8535501:-@chr17:8530623:8530685:-@chr17:8521092:8521285:-,0.152857142857143,0.5225,-0.369642857142857,5.59996991441763e-05,-,ENSG00000133026.12,MYH10,chr17,-,8535387,8535501,8530623,8530685,8521092,8521285,115,63,194
chr18:12308687:12308795:+@chr18:12310943:12311053:+@chr18:12325067:12326619:+,0.842857142857143,0.58875,0.254107142857143,0.00225090954745359,+,ENSG00000176014.12,TUBB6,chr18,+,12308687,12308795,12310943,12311053,12325067,12326619,109,111,1553
chr18:12794384:12794485:-@chr18:12793482:12793574:-@chr18:12785481:12785844:-,0.33,0.5875,-0.2575,0.000399741071811184,-,ENSG00000175354.18,PTPN2,chr18,-,12794384,12794485,12793482,12793574,12785481,12785844,102,93,364
chr18:3729135:3729375:-@chr18:3656084:3656113:-@chr18:3581875:3582248:-,0.23,0.53125,-0.30125,0.000186257037118106,-,ENSG00000170579.16,DLGAP1,chr18,-,3729135,3729375,3656084,3656113,3581875,3582248,241,30,374
chr18:45724950:45725013:+@chr18:45727261:45727418:+@chr18:45731015:45731204:+,0.403809523809524,0.6225,-0.218690476190476,0.0062531223762543,-,ENSG00000141469.16,SLC14A1,chr18,+,45724950,45725013,45727261,45727418,45731015,45731204,64,158,190
chr18:45724950:45725013:+@chr18:45727261:45727418:+@chr18:45734274:45734402:+,0.463809523809524,0.68125,-0.217440476190476,0.00671898886142244,-,ENSG00000141469.16,SLC14A1,chr18,+,45724950,45725013,45727261,45727418,45734274,45734402,64,158,129
chr18:45724950:45725013:+@chr18:45727332:45727418:+@chr18:45734274:45734402:+,0.178095238095238,0.38375,-0.205654761904762,0.000888011669323872,-,ENSG00000141469.16,SLC14A1,chr18,+,45724950,45725013,45727332,45727418,45734274,45734402,64,87,129
chr18:49863227:49863327:-@chr18:49856813:49856890:-@chr18:49853449:49853647:-,0.508095238095238,0.82125,-0.313154761904762,0.000250370335946413,-,ENSG00000167306.19,MYO5B,chr18,-,49863227,49863327,49856813,49856890,49853449,49853647,101,78,199
chr18:50275600:50275728:-@chr18:50275370:50275444:-@chr18:50275129:50275245:-,0.702857142857143,0.47875,0.224107142857143,0.000524613579118774,+,ENSG00000141644.17,MBD1,chr18,-,50275600,50275728,50275370,50275444,50275129,50275245,129,75,117
chr19:12661260:12661376:-@chr19:12658428:12658510:-@chr19:12658224:12658344:-,0.49,0.2825,0.2075,0.0045424312538134,+,ENSG00000104774.12,MAN2B1,chr19,-,12661260,12661376,12658428,12658510,12658224,12658344,117,83,121
chr19:1270928:1271036:+@chr19:1271329:1271467:+@chr19:1271551:1271632:+,0.964761904761905,0.745,0.219761904761905,0.000134338422412906,+,ENSG00000099622.13,CIRBP,chr19,+,1270928,1271036,1271329,1271467,1271551,1271632,109,139,82
chr19:13212103:13212216:-@chr19:13210617:13210652:-@chr19:13209312:13209498:-,0.644761904761905,0.88875,-0.243988095238095,0.000103978595724839,-,ENSG00000141837.19,CACNA1A,chr19,-,13212103,13212216,13210617,13210652,13209312,13209498,114,36,187
chr19:13230082:13230209:-@chr19:13228699:13228795:-@chr19:13224667:13224772:-,0.525238095238095,0.78625,-0.261011904761905,0.00583490343707523,-,ENSG00000141837.19,CACNA1A,chr19,-,13230082,13230209,13228699,13228795,13224667,13224772,128,97,106
chr19:1615686:1615821:-@chr19:1615285:1615485:-@chr19:1612207:1612433:-,0.532857142857143,0.32125,0.211607142857143,0.00163925937575955,+,ENSG00000071564.14,TCF3,chr19,-,1615686,1615821,1615285,1615485,1612207,1612433,136,201,227
chr19:18742910:18743026:+@chr19:18744108:18744155:+@chr19:18745823:18745960:+,0.224761904761905,0.45875,-0.233988095238095,6.82828554843053e-05,-,ENSG00000105662.15,CRTC1,chr19,+,18742910,18743026,18744108,18744155,18745823,18745960,117,48,138
chr19:37465313:37465473:-@chr19:37454834:37455073:-@chr19:37444907:37444964:-,0.257619047619048,0.4625,-0.204880952380952,0.00226794967523393,-,ENSG00000196437.10,ZNF569,chr19,-,37465313,37465473,37454834,37455073,37444907,37444964,161,240,58
chr19:39846291:39846357:-@chr19:39840617:39840787:-@chr19:39840414:39840515:-,0.800476190476191,0.53,0.27047619047619,0.000296414292522936,+,ENSG00000105202.8,FBL,chr19,-,39846291,39846357,39840617,39840787,39840414,39840515,67,171,102
chr19:39846291:39846357:-@chr19:39840620:39840787:-@chr19:39840414:39840515:-,0.793333333333333,0.50625,0.287083333333333,0.000475822938878651,+,ENSG00000105202.8,FBL,chr19,-,39846291,39846357,39840620,39840787,39840414,39840515,67,168,102
chr19:39846291:39846357:-@chr19:39840656:39840787:-@chr19:39840414:39840515:-,0.799047619047619,0.55375,0.245297619047619,0.000978955976135955,+,ENSG00000105202.8,FBL,chr19,-,39846291,39846357,39840656,39840787,39840414,39840515,67,132,102
chr19:50223247:50223349:+@chr19:50224154:50224177:+@chr19:50225585:50225677:+,0.408571428571429,0.17625,0.232321428571429,0.00428179065895331,+,ENSG00000105357.15,MYH14,chr19,+,50223247,50223349,50224154,50224177,50225585,50225677,103,24,93
chr19:57546457:57547993:-@chr19:57544237:57544583:-@chr19:57541840:57543243:-,0.487619047619048,0.70375,-0.216130952380952,0.00190285363931185,-,ENSG00000251369.8,ZNF550,chr19,-,57546457,57547993,57544237,57544583,57541840,57543243,1537,347,1404
chr19:736019:736078:+@chr19:740352:740483:+@chr19:746285:748329:+,0.106190476190476,0.425,-0.318809523809524,7.38160688433937e-05,-,ENSG00000099864.17,PALM,chr19,+,736019,736078,740352,740483,746285,748329,60,132,2045
chr2:121447337:121447507:-@chr2:121444939:121444962:-@chr2:121430073:121430177:-,0.44,0.1425,0.2975,0.000102553957575199,+,ENSG00000074054.17,CLASP1,chr2,-,121447337,121447507,121444939,121444962,121430073,121430177,171,24,105
chr2:172497975:172498100:+@chr2:172501772:172501901:+@chr2:172504091:172504252:+,0.346666666666667,0.65375,-0.307083333333333,0.00052712384457912,-,ENSG00000091409.14,ITGA6,chr2,+,172497975,172498100,172501772,172501901,172504091,172504252,126,130,162
chr2:215382212:215382325:-@chr2:215380811:215381080:-@chr2:215379130:215379317:-,0.540952380952381,0.33375,0.207202380952381,0.00125867046398858,+,ENSG00000115414.18,FN1,chr2,-,215382212,215382325,215380811,215381080,215379130,215379317,114,270,188
chr2:215394528:215394719:-@chr2:215392931:215393203:-@chr2:215391632:215391814:-,0.48952380952381,0.21625,0.27327380952381,6.21109290919757e-05,+,ENSG00000115414.18,FN1,chr2,-,215394528,215394719,215392931,215393203,215391632,215391814,192,273,183
chr2:218287207:218287303:-@chr2:218285763:218285938:-@chr2:218281940:218282181:-,0.228095238095238,0.455,-0.226904761904762,0.000523778685445459,-,ENSG00000135926.14,TMBIM1,chr2,-,218287207,218287303,218285763,218285938,218281940,218282181,97,176,242
chr2:218289966:218290089:-@chr2:218285763:218285938:-@chr2:218281940:218282181:-,0.251428571428571,0.50625,-0.254821428571429,0.000477363081174483,-,ENSG00000135926.14,TMBIM1,chr2,-,218289966,218290089,218285763,218285938,218281940,218282181,124,176,242
chr2:227995509:227995694:-@chr2:227993534:227993620:-@chr2:227991274:227991326:-,0.552380952380952,0.32125,0.231130952380952,0.00163056500392768,+,ENSG00000153820.12,SPHKAP,chr2,-,227995509,227995694,227993534,227993620,227991274,227991326,186,87,53
chr2:38995123:38995387:-@chr2:38989270:38989314:-@chr2:38987473:38987591:-,0.23,0.44625,-0.21625,0.004253331701065,-,ENSG00000115904.12,SOS1,chr2,-,38995123,38995387,38989270,38989314,38987473,38987591,265,45,119
chr2:46956839:46957007:+@chr2:46958495:46958552:+@chr2:46974973:46975103:+,0.444285714285714,0.7775,-0.333214285714286,0.000154652607046971,-,ENSG00000068724.15,TTC7A,chr2,+,46956839,46957007,46958495,46958552,46974973,46975103,169,58,131
chr22:38129454:38129562:-@chr22:38128269:38128430:-@chr22:38126371:38126449:-,0.50952380952381,0.2125,0.29702380952381,4.53461304994213e-05,+,ENSG00000184381.18,PLA2G6,chr22,-,38129454,38129562,38128269,38128430,38126371,38126449,109,162,79
chr3:111948932:111949075:+@chr3:111949702:111949890:+@chr3:111952572:111952712:+,0.348095238095238,0.61375,-0.265654761904762,0.00499903636752028,-,ENSG00000144824.20,PHLDB2,chr3,+,111948932,111949075,111949702,111949890,111952572,111952712,144,189,141
chr3:114599251:114599346:-@chr3:114582114:114582266:-@chr3:114500352:114500391:-,0.581904761904762,0.34625,0.235654761904762,0.00136480208159835,+,ENSG00000181722.16,ZBTB20,chr3,-,114599251,114599346,114582114,114582266,114500352,114500391,96,153,40
chr3:141876614:141876910:+@chr3:141902136:141902227:+@chr3:141903620:141903748:+,0.348095238095238,0.7,-0.351904761904762,5.63557367431511e-05,-,ENSG00000069849.10,ATP1B3,chr3,+,141876614,141876910,141902136,141902227,141903620,141903748,297,92,129
chr3:152445282:152445539:+@chr3:152446704:152446757:+@chr3:152447620:152447773:+,0.725714285714286,0.48,0.245714285714286,0.00052127958185434,+,ENSG00000152601.17,MBNL1,chr3,+,152445282,152445539,152446704,152446757,152447620,152447773,258,54,154
chr3:37094792:37094908:-@chr3:37091467:37091538:-@chr3:37083636:37083806:-,0.618095238095238,0.84875,-0.230654761904762,0.000524613579118774,-,ENSG00000093167.17,LRRFIP2,chr3,-,37094792,37094908,37091467,37091538,37083636,37083806,117,72,171
chr3:44477591:44477670:-@chr3:44458244:44458364:-@chr3:44455121:44455696:-,0.783809523809524,0.335,0.448809523809524,6.88499243522541e-05,+,ENSG00000185219.16,ZNF445,chr3,-,44477591,44477670,44458244,44458364,44455121,44455696,80,121,576
chr3:53718301:53718388:+@chr3:53718682:53718741:+@chr3:53719755:53719781:+,0.474285714285714,0.825,-0.350714285714286,0.000170232200175836,-,ENSG00000157388.15,CACNA1D,chr3,+,53718301,53718388,53718682,53718741,53719755,53719781,88,60,27
chr4:108083356:108083446:-@chr4:108081586:108081669:-@chr4:108079492:108079614:-,0.193809523809524,0.44375,-0.249940476190476,0.000354637009770819,-,ENSG00000138795.9,LEF1,chr4,-,108083356,108083446,108081586,108081669,108079492,108079614,91,84,123
chr4:168924945:168925078:+@chr4:168925233:168925278:+@chr4:168926213:168928457:+,0.124761904761905,0.32625,-0.201488095238095,0.000969068609120903,-,ENSG00000129116.17,PALLD,chr4,+,168924945,168925078,168925233,168925278,168926213,168928457,134,46,2245
chr4:184649395:184649447:-@chr4:184648465:184648631:-@chr4:184638401:184638468:-,0.356666666666667,0.58,-0.223333333333333,0.00462283816744673,-,ENSG00000164305.18,CASP3,chr4,-,184649395,184649447,184648465,184648631,184638401,184638468,53,167,68
chr4:184649395:184649447:-@chr4:184648503:184648631:-@chr4:184638401:184638468:-,0.30952380952381,0.545,-0.235476190476191,0.00367985983380437,-,ENSG00000164305.18,CASP3,chr4,-,184649395,184649447,184648503,184648631,184638401,184638468,53,129,68
chr4:185646668:185646782:-@chr4:185638877:185639035:-@chr4:185635355:185635411:-,0.223809523809524,0.43,-0.206190476190476,0.000746672819393888,-,ENSG00000154556.17,SORBS2,chr4,-,185646668,185646782,185638877,185639035,185635355,185635411,115,159,57
chr4:185775227:185775366:-@chr4:185684754:185684846:-@chr4:185678796:185678822:-,0.637142857142857,0.4325,0.204642857142857,0.000755742770696296,+,ENSG00000154556.17,SORBS2,chr4,-,185775227,185775366,185684754,185684846,185678796,185678822,140,93,27
chr4:186595689:186595826:-@chr4:186592693:186592752:-@chr4:186590368:186590403:-,0.276190476190476,0.52875,-0.252559523809524,0.00396818825398181,-,ENSG00000083857.13,FAT1,chr4,-,186595689,186595826,186592693,186592752,186590368,186590403,138,60,36
chr4:20700459:20700706:+@chr4:20702141:20702221:+@chr4:20704466:20704533:+,0.443333333333333,0.695,-0.251666666666667,0.00497758117231652,-,ENSG00000163138.18,PACRGL,chr4,+,20700459,20700706,20702141,20702221,20704466,20704533,248,81,68
chr4:2926014:2926112:+@chr4:2926642:2926675:+@chr4:2928171:2930073:+,0.570476190476191,0.32625,0.24422619047619,0.00024511441402169,+,ENSG00000087274.16,ADD1,chr4,+,2926014,2926112,2926642,2926675,2928171,2930073,99,34,1903
chr4:38049618:38049898:+@chr4:38051899:38052060:+@chr4:38053106:38053225:+,0.727619047619048,0.515,0.212619047619048,0.000755742770696296,+,ENSG00000065882.15,TBC1D1,chr4,+,38049618,38049898,38051899,38052060,38053106,38053225,281,162,120
chr4:77030783:77030970:+@chr4:77036773:77036837:+@chr4:77039073:77039326:+,0.234285714285714,0.4425,-0.208214285714286,0.00578051668988057,-,ENSG00000138758.11,SEPT11,chr4,+,77030783,77030970,77036773,77036837,77039073,77039326,188,65,254
chr5:128082735:128083172:-@chr5:128081973:128082191:-@chr5:128076947:128077093:-,0.463809523809524,0.24125,0.222559523809524,0.000438366504561882,+,ENSG00000245937.7,LINC01184,chr5,-,128082735,128083172,128081973,128082191,128076947,128077093,438,219,147
chr5:128082735:128083172:-@chr5:128081973:128082194:-@chr5:128076947:128077093:-,0.462857142857143,0.2425,0.220357142857143,0.000821808973965973,+,ENSG00000245937.7,LINC01184,chr5,-,128082735,128083172,128081973,128082194,128076947,128077093,438,222,147
chr5:150733368:150733475:-@chr5:150731886:150731906:-@chr5:150731416:150731489:-,0.457142857142857,0.18125,0.275892857142857,0.000185234522231058,+,ENSG00000132912.12,DCTN4,chr5,-,150733368,150733475,150731886,150731906,150731416,150731489,108,21,74
chr5:162149108:162149313:+@chr5:162151730:162151753:+@chr5:162153093:162155515:+,0.390952380952381,0.63375,-0.242797619047619,0.000274373698749475,-,ENSG00000113327.15,GABRG2,chr5,+,162149108,162149313,162151730,162151753,162153093,162155515,206,24,2423
chr6:3285079:3285111:-@chr6:3284936:3284959:-@chr6:3283852:3283975:-,0.32952380952381,0.64625,-0.316726190476191,0.000330714207463027,-,ENSG00000137266.14,SLC22A23,chr6,-,3285079,3285111,3284936,3284959,3283852,3283975,33,24,124
chr7:108168277:108168402:-@chr7:108166921:108167073:-@chr7:108160361:108160492:-,0.517142857142857,0.815,-0.297857142857143,7.58106573312437e-05,-,ENSG00000091129.19,NRCAM,chr7,-,108168277,108168402,108166921,108167073,108160361,108160492,126,153,132
chr7:135685522:135685683:-@chr7:135684124:135684261:-@chr7:135681237:135681700:-,0.75952380952381,0.4775,0.28202380952381,0.00264316081155159,+,ENSG00000164707.15,SLC13A4,chr7,-,135685522,135685683,135684124,135684261,135681237,135681700,162,138,464
chr7:143382801:143383322:+@chr7:143387762:143387787:+@chr7:143388219:143388339:+,0.143333333333333,0.39375,-0.250416666666667,6.81416498029847e-05,-,ENSG00000159840.15,ZYX,chr7,+,143382801,143383322,143387762,143387787,143388219,143388339,522,26,121
chr7:99439376:99439596:+@chr7:99442997:99443175:+@chr7:99444789:99444839:+,0.5,0.7225,-0.2225,0.00627234733816085,-,ENSG00000160917.14,CPSF4,chr7,+,99439376,99439596,99442997,99443175,99444789,99444839,221,179,51
chr8:30544494:30544624:+@chr8:30549500:30549585:+@chr8:30558887:30558956:+,0.18047619047619,0.3825,-0.20202380952381,0.00177224741645011,-,ENSG00000157110.15,RBPMS,chr8,+,30544494,30544624,30549500,30549585,30558887,30558956,131,86,70
chr8:38757239:38757409:+@chr8:38823990:38824025:+@chr8:38825308:38825368:+,0.542380952380952,0.85375,-0.311369047619048,0.000688344247805367,-,ENSG00000147526.19,TACC1,chr8,+,38757239,38757409,38823990,38824025,38825308,38825368,171,36,61
chr8:38819522:38820635:+@chr8:38823990:38824025:+@chr8:38825308:38825368:+,0.116666666666667,0.46,-0.343333333333333,4.34161271892181e-05,-,ENSG00000147526.19,TACC1,chr8,+,38819522,38820635,38823990,38824025,38825308,38825368,1114,36,61
chr8:42319270:42319421:+@chr8:42319585:42319646:+@chr8:42320735:42320844:+,0.726666666666667,0.52125,0.205416666666667,0.000752332767972241,+,ENSG00000104365.13,IKBKB,chr8,+,42319270,42319421,42319585,42319646,42320735,42320844,152,62,110
chr9:128273850:128273972:-@chr9:128272785:128272865:-@chr9:128268420:128268524:-,0.572857142857143,0.9075,-0.334642857142857,4.48574968609275e-05,-,ENSG00000167110.17,GOLGA2,chr9,-,128273850,128273972,128272785,128272865,128268420,128268524,123,81,105
chr9:128459567:128459657:+@chr9:128460158:128460299:+@chr9:128460550:128460666:+,0.372380952380952,0.15875,0.213630952380952,0.00209545212850924,+,ENSG00000136811.16,ODF2,chr9,+,128459567,128459657,128460158,128460299,128460550,128460666,91,142,117
chr9:135736517:135736787:+@chr9:135742772:135742813:+@chr9:135750098:135750177:+,0.0919047619047619,0.30125,-0.209345238095238,0.000166478335285444,-,ENSG00000107147.12,KCNT1,chr9,+,135736517,135736787,135742772,135742813,135750098,135750177,271,42,80
chr9:137577470:137577603:-@chr9:137576309:137576402:-@chr9:137576080:137576167:-,0.434761904761905,0.23375,0.201011904761905,0.00579257859481394,+,ENSG00000148399.12,DPH7,chr9,-,137577470,137577603,137576309,137576402,137576080,137576167,134,94,88
chrX:150699195:150699300:+@chrX:150712342:150712365:+@chrX:150714479:150714529:+,0.133809523809524,0.34375,-0.209940476190476,0.0006236109625785,-,ENSG00000063601.16,MTMR1,chrX,+,150699195,150699300,150712342,150712365,150714479,150714529,106,24,51
chrX:150776174:150776293:-@chrX:150771805:150771822:-@chrX:150770304:150770369:-,0.142380952380952,0.3725,-0.230119047619048,5.56454010152384e-05,-,ENSG00000102181.20,CD99L2,chrX,-,150776174,150776293,150771805,150771822,150770304,150770369,120,18,66
chrX:153642492:153642611:+@chrX:153647452:153647666:+@chrX:153647919:153648326:+,0.350952380952381,0.55875,-0.207797619047619,0.00579861469934793,-,ENSG00000130829.17,DUSP9,chrX,+,153642492,153642611,153647452,153647666,153647919,153648326,120,215,408
chrX:154357434:154357623:-@chrX:154357251:154357274:-@chrX:154354825:154355072:-,0.422380952380952,0.7575,-0.335119047619048,0.000126222819354369,-,ENSG00000196924.14,FLNA,chrX,-,154357434,154357623,154357251,154357274,154354825,154355072,190,24,248
chrX:31134102:31134194:-@chrX:31126642:31126673:-@chrX:31119228:31121930:-,0.256190476190476,0.58625,-0.330059523809524,6.84242855473156e-05,-,ENSG00000198947.15,DMD,chrX,-,31134102,31134194,31126642,31126673,31119228,31121930,93,32,2703
chrX:48818041:48818109:+@chrX:48818220:48818412:+@chrX:48820106:48820255:+,0.872380952380952,0.6675,0.204880952380952,4.41802994084322e-05,+,ENSG00000094631.18,HDAC6,chrX,+,48818041,48818109,48818220,48818412,48820106,48820255,69,193,150

## Sheet: Supplemental Table 4
SE.event,MISO.eventID,BrainSpan (postnatal),BrainSpan (prenatal),Otero2021 (DM1),Otero2021 (Healthy),dPSI_pre_post,dPSI_DM1_CTRL,p.val_pre_post,p.val_DM1_CTRL,DM1_inclusion,Ensembl.geneID,HGNC.genesymbol,Chr,Strand,Start_up,End_up,Start_se,End_se,Start_dn,End_dn,Length_up,Length_se,Length_dn,Length_se_divisible_by_three
TACC2,chr10:122241958:122242001:+@chr10:122245065:122245073:+@chr10:122248643:122248803:+,0.176025641025641,0.854262295081967,0.413809523809524,0.1275,0.678236654056326,0.286309523809524,3.3594219177354e-23,0.00010418333009784,+,ENSG00000138162.18,TACC2,chr10,+,122241958,122242001,122245065,122245073,122248643,122248803,44,9,161,Yes
SORBS1a,chr10:95354882:95354967:-@chr10:95351209:95351376:-@chr10:95346406:95346452:-,0.88525641025641,0.390819672131148,0.64952380952381,0.9675,-0.494436738125263,-0.317976190476191,1.2417879846393e-20,4.42765518384105e-05,-,ENSG00000095637.21,SORBS1,chr10,-,95354882,95354967,95351209,95351376,95346406,95346452,86,168,47,Yes
SORBS1b,chr10:95354882:95354967:-@chr10:95351216:95351376:-@chr10:95346406:95346452:-,0.865512820512821,0.367049180327869,0.582380952380952,0.955,-0.498463640184952,-0.372619047619048,3.90363458072151e-20,4.49548945138303e-05,-,ENSG00000095637.21,SORBS1,chr10,-,95354882,95354967,95351216,95351376,95346406,95346452,86,161,47,No
SORBS1c,chr10:95381685:95381799:-@chr10:95375973:95376056:-@chr10:95367650:95367699:-,0.733333333333333,0.270655737704918,0.620476190476191,0.89375,-0.462677595628415,-0.27327380952381,5.6405372567627e-23,4.56412903720541e-05,-,ENSG00000095637.21,SORBS1,chr10,-,95381685,95381799,95375973,95376056,95367650,95367699,115,84,50,Yes
NUMA1,chr11:72012895:72016260:-@chr11:72012401:72012442:-@chr11:72010786:72010854:-,0.396538461538462,0.0559016393442623,0.218571428571429,0.43,-0.340636822194199,-0.211428571428571,9.86840141721342e-24,0.000746672819393888,-,ENSG00000137497.17,NUMA1,chr11,-,72012895,72016260,72012401,72012442,72010786,72010854,3366,42,69,Yes
CAMKK2,chr12:121245140:121245240:-@chr12:121244573:121244615:-@chr12:121237697:121240869:-,0.577051282051282,0.0434426229508197,0.662380952380952,0.925,-0.533608659100462,-0.262619047619048,1.38685726115352e-23,4.92847769811614e-05,-,ENSG00000110931.18,CAMKK2,chr12,-,121245140,121245240,121244573,121244615,121237697,121240869,101,43,3173,No
DNM1L,chr12:32701415:32701562:+@chr12:32705825:32705863:+@chr12:32707367:32707413:+,0.471282051282051,0.151967213114754,0.493809523809524,0.7325,-0.319314838167297,-0.238690476190476,2.76460975557907e-16,0.000154362870646849,-,ENSG00000087470.17,DNM1L,chr12,+,32701415,32701562,32705825,32705863,32707367,32707413,148,39,47,Yes
PPHLN1,chr12:42374863:42375074:+@chr12:42384940:42384996:+@chr12:42387456:42387535:+,0.42948717948718,0.0845901639344262,0.22,0.49375,-0.344897015552753,-0.27375,2.58544459967815e-23,0.000152920242946833,-,ENSG00000134283.17,PPHLN1,chr12,+,42374863,42375074,42384940,42384996,42387456,42387535,212,57,80,Yes
DCLK1,chr13:35793366:35793479:-@chr13:35788212:35788285:-@chr13:35768652:35774699:-,0.471794871794872,0.0473770491803279,0.393333333333333,0.605,-0.424417822614544,-0.211666666666667,1.04375425150659e-23,4.50524565170812e-05,-,ENSG00000133083.14,DCLK1,chr13,-,35793366,35793479,35788212,35788285,35768652,35774699,114,74,6048,No
MBNL2a,chr13:97346804:97347067:+@chr13:97356796:97356849:+@chr13:97357482:97357635:+,0.33,0.688524590163934,0.630952380952381,0.26625,0.358524590163934,0.364702380952381,2.12572253498554e-17,6.17224723744144e-05,+,ENSG00000139793.18,MBNL2,chr13,+,97346804,97347067,97356796,97356849,97357482,97357635,264,54,154,Yes
MBNL2b,chr13:97357482:97357635:+@chr13:97366459:97366553:+@chr13:97391322:97394120:+,0.390512820512821,0.648852459016394,0.478571428571429,0.245,0.258339638503573,0.233571428571429,2.12363239487455e-12,0.000894567197897935,+,ENSG00000139793.18,MBNL2,chr13,+,97357482,97357635,97366459,97366553,97391322,97394120,154,95,2799,No
MBNL2c,chr13:97365136:97365171:+@chr13:97366459:97366553:+@chr13:97391322:97394120:+,0.47948717948718,0.708360655737705,0.621904761904762,0.34,0.228873476250525,0.281904761904762,5.94915389470909e-10,0.00069256320627636,+,ENSG00000139793.18,MBNL2,chr13,+,97365136,97365171,97366459,97366553,97391322,97394120,36,95,2799,No
PACS2,chr14:105384879:105384987:+@chr14:105385685:105385717:+@chr14:105389961:105390003:+,0.433076923076923,0.0318032786885246,0.395238095238095,0.6425,-0.401273644388399,-0.247261904761905,9.95329678629477e-24,0.00311919873646645,-,ENSG00000179364.13,PACS2,chr14,+,105384879,105384987,105385685,105385717,105389961,105390003,109,33,43,Yes
TJP1,chr15:29720358:29720708:-@chr15:29719777:29720016:-@chr15:29718266:29719138:-,0.526025641025641,0.147704918032787,0.358095238095238,0.57125,-0.378320722992854,-0.213154761904762,3.44487662706454e-21,0.00150545444119316,-,ENSG00000104067.16,TJP1,chr15,-,29720358,29720708,29719777,29720016,29718266,29719138,351,240,873,Yes
KIFC3,chr16:57759728:57759836:-@chr16:57759125:57759153:-@chr16:57758217:57758909:-,0.802820512820513,0.151803278688525,0.658571428571429,0.945,-0.651017234131988,-0.286428571428571,3.38302697682962e-23,8.34389567694624e-05,-,ENSG00000140859.15,KIFC3,chr16,-,57759728,57759836,57759125,57759153,57758217,57758909,109,29,693,No
MTSS1L,chr16:70679630:70679704:-@chr16:70679315:70679323:-@chr16:70678252:70678409:-,0.699615384615385,0.458196721311475,0.482380952380952,0.71375,-0.241418663303909,-0.231369047619048,7.03102345763733e-21,0.000137780887933213,-,ENSG00000132613.14,MTSS1L,chr16,-,70679630,70679704,70679315,70679323,70678252,70678409,75,9,158,Yes
ARHGAP44,chr17:12958717:12958897:+@chr17:12973302:12973319:+@chr17:12974089:12974310:+,0.46948717948718,0.17016393442623,0.247142857142857,0.7675,-0.29932324506095,-0.520357142857143,7.20564188262584e-16,5.58814067725142e-05,-,ENSG00000006740.16,ARHGAP44,chr17,+,12958717,12958897,12973302,12973319,12974089,12974310,181,18,222,Yes
MAPT,chr17:45962321:45962470:+@chr17:45971859:45971945:+@chr17:45978375:45978440:+,0.356282051282051,0.0113114754098361,0.151428571428571,0.62125,-0.344970575872215,-0.469821428571429,6.66404904309586e-25,0.000120730306216282,-,ENSG00000186868.15,MAPT,chr17,+,45962321,45962470,45971859,45971945,45978375,45978440,150,87,66,Yes
CSNK1D,chr17:82248875:82249014:-@chr17:82245976:82246039:-@chr17:82244362:82244831:-,0.578461538461538,0.253606557377049,0.238095238095238,0.5675,-0.324854981084489,-0.329404761904762,1.51103313373925e-22,0.000125013157881826,-,ENSG00000141551.14,CSNK1D,chr17,-,82248875,82249014,82245976,82246039,82244362,82244831,140,64,470,No
DLGAP1,chr18:3729135:3729375:-@chr18:3656084:3656113:-@chr18:3581875:3582248:-,0.473076923076923,0.029672131147541,0.23,0.53125,-0.443404791929382,-0.30125,7.08029562201738e-24,0.000186257037118106,-,ENSG00000170579.16,DLGAP1,chr18,-,3729135,3729375,3656084,3656113,3581875,3582248,241,30,374,Yes
TCF3,chr19:1615686:1615821:-@chr19:1615285:1615485:-@chr19:1612207:1612433:-,0.415128205128205,0.774426229508197,0.532857142857143,0.32125,0.359298024379992,0.211607142857143,4.42584983828642e-19,0.00163925937575955,+,ENSG00000071564.14,TCF3,chr19,-,1615686,1615821,1615285,1615485,1612207,1612433,136,201,227,Yes
SOS1,chr2:38995123:38995387:-@chr2:38989270:38989314:-@chr2:38987473:38987591:-,0.366153846153846,0.119180327868852,0.23,0.44625,-0.246973518284994,-0.21625,4.44203899240254e-18,0.004253331701065,-,ENSG00000115904.12,SOS1,chr2,-,38995123,38995387,38989270,38989314,38987473,38987591,265,45,119,Yes
PLA2G6,chr22:38129454:38129562:-@chr22:38128269:38128430:-@chr22:38126371:38126449:-,0.354871794871795,0.877213114754098,0.50952380952381,0.2125,0.522341319882304,0.29702380952381,9.62760470202095e-23,4.53461304994213e-05,+,ENSG00000184381.18,PLA2G6,chr22,-,38129454,38129562,38128269,38128430,38126371,38126449,109,162,79,Yes
ATP1B3,chr3:141876614:141876910:+@chr3:141902136:141902227:+@chr3:141903620:141903748:+,0.568846153846154,0.0936065573770492,0.348095238095238,0.7,-0.475239596469105,-0.351904761904762,2.04153705451561e-19,5.63557367431511e-05,-,ENSG00000069849.10,ATP1B3,chr3,+,141876614,141876910,141902136,141902227,141903620,141903748,297,92,129,No
MBNL1,chr3:152445282:152445539:+@chr3:152446704:152446757:+@chr3:152447620:152447773:+,0.457948717948718,0.753114754098361,0.725714285714286,0.48,0.295166036149643,0.245714285714286,2.37492686877278e-17,0.00052127958185434,+,ENSG00000152601.17,MBNL1,chr3,+,152445282,152445539,152446704,152446757,152447620,152447773,258,54,154,Yes
LRRFIP2,chr3:37094792:37094908:-@chr3:37091467:37091538:-@chr3:37083636:37083806:-,0.717435897435897,0.221803278688525,0.618095238095238,0.84875,-0.495632618747373,-0.230654761904762,3.12661155291387e-22,0.000524613579118774,-,ENSG00000093167.17,LRRFIP2,chr3,-,37094792,37094908,37091467,37091538,37083636,37083806,117,72,171,Yes
PALLD,chr4:168924945:168925078:+@chr4:168925233:168925278:+@chr4:168926213:168928457:+,0.337051282051282,0.0867213114754098,0.124761904761905,0.32625,-0.250329970575872,-0.201488095238095,3.67976128669188e-21,0.000969068609120903,-,ENSG00000129116.17,PALLD,chr4,+,168924945,168925078,168925233,168925278,168926213,168928457,134,46,2245,No
PACRGL,chr4:20700459:20700706:+@chr4:20702141:20702221:+@chr4:20704466:20704533:+,0.601794871794872,0.355409836065574,0.443333333333333,0.695,-0.246385035729298,-0.251666666666667,6.80085773623765e-11,0.00497758117231652,-,ENSG00000163138.18,PACRGL,chr4,+,20700459,20700706,20702141,20702221,20704466,20704533,248,81,68,Yes
ADD1,chr4:2926014:2926112:+@chr4:2926642:2926675:+@chr4:2928171:2930073:+,0.307820512820513,0.820983606557377,0.570476190476191,0.32625,0.513163093736864,0.24422619047619,6.74578846167487e-22,0.00024511441402169,+,ENSG00000087274.16,ADD1,chr4,+,2926014,2926112,2926642,2926675,2928171,2930073,99,34,1903,No
SEPT11,chr4:77030783:77030970:+@chr4:77036773:77036837:+@chr4:77039073:77039326:+,0.441666666666667,0.0463934426229508,0.234285714285714,0.4425,-0.395273224043716,-0.208214285714286,4.10339352590323e-22,0.00578051668988057,-,ENSG00000138758.11,SEPT11,chr4,+,77030783,77030970,77036773,77036837,77039073,77039326,188,65,254,No
GABRG2,chr5:162149108:162149313:+@chr5:162151730:162151753:+@chr5:162153093:162155515:+,0.368846153846154,0.049016393442623,0.390952380952381,0.63375,-0.319829760403531,-0.242797619047619,1.10025186694793e-23,0.000274373698749475,-,ENSG00000113327.15,GABRG2,chr5,+,162149108,162149313,162151730,162151753,162153093,162155515,206,24,2423,Yes
NRCAM,chr7:108168277:108168402:-@chr7:108166921:108167073:-@chr7:108160361:108160492:-,0.436923076923077,0.155737704918033,0.517142857142857,0.815,-0.281185372005044,-0.297857142857143,4.22477411163582e-18,7.58106573312437e-05,-,ENSG00000091129.19,NRCAM,chr7,-,108168277,108168402,108166921,108167073,108160361,108160492,126,153,132,Yes
GOLGA2,chr9:128273850:128273972:-@chr9:128272785:128272865:-@chr9:128268420:128268524:-,0.734102564102564,0.125081967213115,0.572857142857143,0.9075,-0.609020596889449,-0.334642857142857,7.19775244579819e-23,4.48574968609275e-05,-,ENSG00000167110.17,GOLGA2,chr9,-,128273850,128273972,128272785,128272865,128268420,128268524,123,81,105,Yes
DMD,chrX:31134102:31134194:-@chrX:31126642:31126673:-@chrX:31119228:31121930:-,0.458205128205128,0.155901639344262,0.256190476190476,0.58625,-0.302303488860866,-0.330059523809524,2.62721027205621e-18,6.84242855473156e-05,-,ENSG00000198947.15,DMD,chrX,-,31134102,31134194,31126642,31126673,31119228,31121930,93,32,2703,No
